# Supplementary material for: Poly[diaqua­bis­{μ-5-[4-(1H-imidazol-1-ylmethyl)phen­yl]tetra­zolato}copper(II)]
Source: Acta Crystallogr Sect E Struct Rep Online. 2012 Apr 18;68(Pt 5):m622. doi: 10.1107/S1600536812015176 (PMC3344355; doi:10.1107/S1600536812015176)
Supplement: Supplementary file 1 [file e-68-0m622-sup1.cif]

##############################################################################
#                                                                            #
# This CIF contains the data in a paper accepted for publication in          #
# Acta Crystallographica Section E. It conforms to the requirements of       #
# Notes for Authors for Acta Crystallographica Section E, and has been       #
# peer reviewed under the auspices of the IUCr Commission on Journals.       #
#                                                                            #
# Full details of the Crystallographic Information File format               #
# are given in the paper "The Crystallographic Information File (CIF):       #
# a New Standard Archive File for Crystallography" by S. R. Hall, F. H.      #
# Allen and I. D. Brown [Acta Cryst. (1991), A47, 655-685].                  #
#                                                                            #
# The current version of the core CIF dictionary is obtainable from          #
# ftp://ftp.iucr.org/pub/cif_core.dic.                                       #
#                                                                            #
# Software is freely available for graphical display of the structure(s)     #
# in this CIF. For information consult the CIF software page                 #
# http://www.iucr.org/resources/cif/software.                                #
#                                                                            #
# This file may be used for bona fide research purposes within the           #
# scientific community so long as proper attribution is given to the journal # 
# article from which it was obtained.                                        #
#                                                                            #
##############################################################################
data_global
_audit_creation_method     'SHELXL97'
_journal_date_recd_electronic     2012-03-23
_journal_date_accepted     2012-04-06
_journal_name_full     'Acta Crystallographica, Section E'
_journal_year     2012
_journal_volume     68
_journal_issue      5
_journal_page_first     m622
_journal_page_last     m622
_journal_paper_category     QM
_journal_paper_doi     10.1107/S1600536812015176
_journal_coeditor_code     HY2532
_publ_contact_author_name     'Ruizhan Chen'
_publ_contact_author_address
;
Department of Chemistry
Changchun Normal University
Changchun 130032
People's Republic of China
;
_publ_contact_author_email     rzchen2012@163.com
_publ_contact_author_fax     +86-431-86168228
_publ_contact_author_phone     +86-431-86168228
_publ_section_title
;
Poly[diaquabis{\m-5-[4-(1<i>H</i>-imidazol-1-\
ylmethyl)phenyl]tetrazolato}copper(II)]
;
loop_
    _publ_author_name
    _publ_author_address
    'Yuan Li'
;
Department of Chemistry
Changchun Normal University
Changchun 130032
People's Republic of China
;
    'Ruizhan Chen'
;
Department of Chemistry
Changchun Normal University
Changchun 130032
People's Republic of China
;
data_I
_audit_creation_method     SHELXL-97
_chemical_name_systematic
;
Poly[diaquabis{\m-5-[4-(1<i>H</i>-imidazol-1-
ylmethyl)phenyl]tetrazolato}copper(II)]
;
_chemical_name_common     ?
_chemical_formula_moiety     'C22 H22 Cu N12 O2'
_chemical_formula_sum     'C22 H22 Cu N12 O2'
_chemical_formula_iupac     '[Cu (C11 H9 N6)2 (H2 O)2]'
_chemical_formula_weight     550.06
_chemical_melting_point     ?
_symmetry_cell_setting     monoclinic
_symmetry_space_group_name_H-M     'P 21/c'
_symmetry_space_group_name_Hall     '-P 2ybc'
loop_
    _symmetry_equiv_pos_as_xyz
    'x, y, z'
    '-x, y+1/2, -z+1/2'
    '-x, -y, -z'
    'x, -y-1/2, z-1/2'
_cell_length_a     7.3363(10)
_cell_length_b     6.1934(9)
_cell_length_c     25.219(4)
_cell_angle_alpha     90.00
_cell_angle_beta     97.708(2)
_cell_angle_gamma     90.00
_cell_volume     1135.5(3)
_cell_formula_units_Z     2
_cell_measurement_reflns_used     2224
_cell_measurement_theta_min     0.99
_cell_measurement_theta_max     26.04
_cell_measurement_temperature     293(2)
_exptl_crystal_description     block
_exptl_crystal_colour     blue
_exptl_crystal_size_max     0.25
_exptl_crystal_size_mid     0.21
_exptl_crystal_size_min     0.20
_exptl_crystal_density_diffrn     1.609
_exptl_crystal_density_meas     ?
_exptl_crystal_density_method     'not measured'
_exptl_crystal_F_000     566
_exptl_absorpt_coefficient_mu     1.012
_exptl_absorpt_correction_type     multi-scan
_exptl_absorpt_process_details     '(SADABS; Bruker, 2001)'
_exptl_absorpt_correction_T_min     0.751
_exptl_absorpt_correction_T_max     0.824
_exptl_special_details
;
;
_diffrn_ambient_temperature     293(2)
_diffrn_radiation_type     MoK\a
_diffrn_radiation_wavelength     0.71073
_diffrn_radiation_source     'fine-focus sealed tube'
_diffrn_radiation_monochromator     graphite
_diffrn_measurement_device_type     'Bruker APEXII CCD'
_diffrn_measurement_method     '\f and \w scans'
_diffrn_detector_area_resol_mean     ?
_diffrn_reflns_number     6050
_diffrn_reflns_av_R_equivalents     0.0146
_diffrn_reflns_av_sigmaI/netI     0.0170
_diffrn_reflns_theta_min     1.63
_diffrn_reflns_theta_max     26.02
_diffrn_reflns_theta_full     26.02
_diffrn_measured_fraction_theta_max     0.996
_diffrn_measured_fraction_theta_full     0.996
_diffrn_reflns_limit_h_min     -6
_diffrn_reflns_limit_h_max     9
_diffrn_reflns_limit_k_min     -7
_diffrn_reflns_limit_k_max     7
_diffrn_reflns_limit_l_min     -27
_diffrn_reflns_limit_l_max     31
_diffrn_standards_number     ?
_diffrn_standards_interval_count     ?
_diffrn_standards_interval_time     ?
_diffrn_standards_decay_%     ?
_refine_special_details
;
Refinement of <i>F</i>^2^ against ALL reflections. The weighted <i>R</i>-factor
<i>wR</i> and goodness of fit <i>S</i> are based on <i>F</i>^2^, conventional
<i>R</i>-factors <i>R</i> are based on <i>F</i>, with <i>F</i> set to zero for
negative <i>F</i>^2^. The threshold expression of <i>F</i>^2^ >
\s(<i>F</i>^2^) is used only for calculating <i>R</i>-factors(gt) <i>etc</i>.
and is not relevant to the choice of reflections for refinement.
<i>R</i>-factors based on <i>F</i>^2^ are statistically about twice as large
as those based on <i>F</i>, and <i>R</i>- factors based on ALL data will be
even larger.
;
_reflns_number_total     2224
_reflns_number_gt     2064
_reflns_threshold_expression     I>2\s(I)
_refine_ls_structure_factor_coef     Fsqd
_refine_ls_matrix_type     full
_refine_ls_R_factor_all     0.0336
_refine_ls_R_factor_gt     0.0310
_refine_ls_wR_factor_gt     0.0831
_refine_ls_wR_factor_ref     0.0850
_refine_ls_goodness_of_fit_ref     1.090
_refine_ls_restrained_S_all     1.091
_refine_ls_number_reflns     2224
_refine_ls_number_parameters     175
_refine_ls_number_restraints     2
_refine_ls_hydrogen_treatment     mixed
_refine_ls_weighting_scheme     calc
_refine_ls_weighting_details
         'calc w=1/[\s^2^(Fo^2^)+(0.0440P)^2^+0.7185P] where P=(Fo^2^+2Fc^2^)/3'
_atom_sites_solution_hydrogens     geom
_atom_sites_solution_primary     direct
_atom_sites_solution_secondary     difmap
_refine_ls_shift/su_max     0.000
_refine_ls_shift/su_mean     0.000
_refine_diff_density_max     0.349
_refine_diff_density_min     -0.294
_refine_ls_extinction_method     none
_refine_ls_extinction_coef     ?
loop_
    _atom_type_symbol
    _atom_type_description
    _atom_type_scat_dispersion_real
    _atom_type_scat_dispersion_imag
    _atom_type_scat_source
    'C' 'C' 0.0033 0.0016
                         'International Tables Vol C Tables 4.2.6.8 and 6.1.1.4'
    'H' 'H' 0.0000 0.0000
                         'International Tables Vol C Tables 4.2.6.8 and 6.1.1.4'
    'N' 'N' 0.0061 0.0033
                         'International Tables Vol C Tables 4.2.6.8 and 6.1.1.4'
    'O' 'O' 0.0106 0.0060
                         'International Tables Vol C Tables 4.2.6.8 and 6.1.1.4'
    'Cu' 'Cu' 0.3201 1.2651
                         'International Tables Vol C Tables 4.2.6.8 and 6.1.1.4'
_computing_data_collection     'APEX2 (Bruker, 2007)'
_computing_cell_refinement     'SAINT (Bruker, 2007)'
_computing_data_reduction     'SAINT (Bruker, 2007)'
_computing_structure_solution     'SHELXTL (Sheldrick, 2008)'
_computing_structure_refinement     'SHELXTL (Sheldrick, 2008)'
_computing_molecular_graphics
               'XP in SHELXTL (Sheldrick, 2008) and DIAMOND (Brandenburg, 1999)'
_computing_publication_material     'SHELXTL (Sheldrick, 2008)'
loop_
    _atom_site_type_symbol
    _atom_site_label
    _atom_site_fract_x
    _atom_site_fract_y
    _atom_site_fract_z
    _atom_site_U_iso_or_equiv
    _atom_site_adp_type
    _atom_site_calc_flag
    _atom_site_refinement_flags
    _atom_site_occupancy
    _atom_site_symmetry_multiplicity
    _atom_site_disorder_assembly
    _atom_site_disorder_group
    Cu Cu1 0.0000 0.0000 0.5000 0.03061(14) Uani d S 1 2 . .
    C C1 0.1942(2) 0.1287(3) 0.35950(7) 0.0210(4) Uani d . 1 1 . .
    C C2 0.2239(2) 0.0738(3) 0.30431(7) 0.0206(4) Uani d . 1 1 . .
    C C3 0.1855(3) -0.1330(3) 0.28390(7) 0.0238(4) Uani d . 1 1 . .
    H H3 0.1428 -0.2387 0.3054 0.029 Uiso calc R 1 1 . .
    C C4 0.2110(3) -0.1813(3) 0.23170(7) 0.0241(4) Uani d . 1 1 . .
    H H4 0.1839 -0.3193 0.2183 0.029 Uiso calc R 1 1 . .
    C C5 0.2764(2) -0.0262(3) 0.19905(7) 0.0204(4) Uani d . 1 1 . .
    C C6 0.3139(3) 0.1795(3) 0.21932(7) 0.0246(4) Uani d . 1 1 . .
    H H6 0.3571 0.2848 0.1978 0.030 Uiso calc R 1 1 . .
    C C7 0.2875(3) 0.2295(3) 0.27156(7) 0.0235(4) Uani d . 1 1 . .
    H H7 0.3126 0.3682 0.2847 0.028 Uiso calc R 1 1 . .
    C C8 0.3083(3) -0.0898(3) 0.14277(7) 0.0252(4) Uani d . 1 1 . .
    H H8A 0.4269 -0.1604 0.1444 0.030 Uiso calc R 1 1 . .
    H H8B 0.2147 -0.1928 0.1285 0.030 Uiso calc R 1 1 . .
    C C9 0.1502(3) 0.1771(3) 0.07892(7) 0.0252(4) Uani d . 1 1 . .
    H H9 0.0324 0.1233 0.0800 0.030 Uiso calc R 1 1 . .
    C C10 0.3754(3) 0.3717(4) 0.06022(8) 0.0337(5) Uani d . 1 1 . .
    H H10 0.4416 0.4790 0.0454 0.040 Uiso calc R 1 1 . .
    C C11 0.4493(3) 0.2182(4) 0.09521(8) 0.0315(5) Uani d . 1 1 . .
    H H11 0.5727 0.2005 0.1087 0.038 Uiso calc R 1 1 . .
    N N1 0.1185(2) 0.1067(3) 0.43685(6) 0.0249(3) Uani d . 1 1 . .
    N N2 0.1231(3) -0.0072(2) 0.39174(7) 0.0287(4) Uani d . 1 1 . .
    N N3 0.1844(2) 0.3016(3) 0.43178(6) 0.0293(4) Uani d . 1 1 . .
    N N4 0.2332(3) 0.3209(3) 0.38258(7) 0.0316(4) Uani d . 1 1 . .
    N N5 0.3034(2) 0.0945(3) 0.10656(6) 0.0230(3) Uani d . 1 1 . .
    N N6 0.1884(2) 0.3443(3) 0.05002(6) 0.0273(4) Uani d . 1 1 . .
    O O1W -0.2368(3) 0.3145(3) 0.50004(7) 0.0427(4) Uani d D 1 1 . .
    H H1A -0.214(4) 0.447(3) 0.5139(12) 0.064 Uiso d D 1 1 . .
    H H1B -0.336(3) 0.265(5) 0.5113(12) 0.064 Uiso d D 1 1 . .
loop_
    _atom_site_aniso_label
    _atom_site_aniso_U_11
    _atom_site_aniso_U_22
    _atom_site_aniso_U_33
    _atom_site_aniso_U_12
    _atom_site_aniso_U_13
    _atom_site_aniso_U_23
    Cu1 0.0456(2) 0.0346(2) 0.01278(19) -0.02094(15) 0.00818(14) -0.00562(13)
    C1 0.0209(9) 0.0248(9) 0.0174(9) -0.0010(7) 0.0029(7) -0.0002(7)
    C2 0.0200(8) 0.0262(9) 0.0160(9) 0.0007(7) 0.0041(6) 0.0006(7)
    C3 0.0276(9) 0.0250(10) 0.0195(9) -0.0025(8) 0.0062(7) 0.0033(7)
    C4 0.0296(10) 0.0230(9) 0.0198(9) -0.0006(8) 0.0036(7) -0.0006(7)
    C5 0.0206(9) 0.0264(9) 0.0139(9) 0.0048(7) 0.0012(7) 0.0025(7)
    C6 0.0308(10) 0.0270(10) 0.0170(9) -0.0009(8) 0.0067(7) 0.0058(7)
    C7 0.0289(10) 0.0227(9) 0.0188(9) -0.0029(8) 0.0034(7) -0.0007(7)
    C8 0.0345(10) 0.0261(10) 0.0153(9) 0.0079(8) 0.0043(7) 0.0033(7)
    C9 0.0283(10) 0.0286(10) 0.0185(9) 0.0068(8) 0.0030(7) 0.0025(7)
    C10 0.0367(11) 0.0403(12) 0.0265(11) 0.0037(9) 0.0136(9) 0.0104(9)
    C11 0.0276(10) 0.0408(12) 0.0271(10) 0.0025(9) 0.0070(8) 0.0062(9)
    N1 0.0346(9) 0.0250(8) 0.0160(7) -0.0079(7) 0.0064(6) -0.0040(6)
    N2 0.0454(11) 0.0258(9) 0.0167(8) -0.0091(7) 0.0110(7) -0.0039(6)
    N3 0.0429(10) 0.0269(9) 0.0200(8) -0.0103(7) 0.0116(7) -0.0042(6)
    N4 0.0479(11) 0.0281(9) 0.0217(8) -0.0110(8) 0.0149(7) -0.0035(7)
    N5 0.0276(8) 0.0282(8) 0.0134(7) 0.0056(7) 0.0039(6) 0.0024(6)
    N6 0.0362(9) 0.0324(9) 0.0142(7) 0.0107(7) 0.0067(6) 0.0041(6)
    O1W 0.0577(11) 0.0355(9) 0.0361(9) -0.0071(8) 0.0100(8) -0.0050(7)
_geom_special_details
;
All e.s.d.'s (except the e.s.d. in the dihedral angle between two l.s. planes)
are estimated using the full covariance matrix. The cell e.s.d.'s are taken
into account individually in the estimation of e.s.d.'s in distances, angles
and torsion angles; correlations between e.s.d.'s in cell parameters are only
used when they are defined by crystal symmetry. An approximate (isotropic)
treatment of cell e.s.d.'s is used for estimating e.s.d.'s involving l.s.
planes.
;
loop_
    _geom_bond_atom_site_label_1
    _geom_bond_atom_site_label_2
    _geom_bond_site_symmetry_2
    _geom_bond_distance
    _geom_bond_publ_flag
    Cu1 N1 . 2.0247(15) y
    Cu1 N6 4_566 1.9909(16) y
    Cu1 O1W . 2.610(2) y
    C1 N2 . 1.325(2) ?
    C1 N4 . 1.339(2) ?
    C1 C2 . 1.477(2) ?
    C2 C7 . 1.391(3) ?
    C2 C3 . 1.395(3) ?
    C3 C4 . 1.387(3) ?
    C3 H3 . 0.9300 ?
    C4 C5 . 1.392(3) ?
    C4 H4 . 0.9300 ?
    C5 C6 . 1.386(3) ?
    C5 C8 . 1.521(2) ?
    C6 C7 . 1.392(3) ?
    C6 H6 . 0.9300 ?
    C7 H7 . 0.9300 ?
    C8 N5 . 1.459(2) ?
    C8 H8A . 0.9700 ?
    C8 H8B . 0.9700 ?
    C9 N6 . 1.318(3) ?
    C9 N5 . 1.341(2) ?
    C9 H9 . 0.9300 ?
    C10 C11 . 1.359(3) ?
    C10 N6 . 1.372(3) ?
    C10 H10 . 0.9300 ?
    C11 N5 . 1.378(3) ?
    C11 H11 . 0.9300 ?
    N1 N3 . 1.313(2) ?
    N1 N2 . 1.343(2) ?
    N3 N4 . 1.342(2) ?
    O1W H1A . 0.900(18) ?
    O1W H1B . 0.874(18) ?
loop_
    _geom_angle_atom_site_label_1
    _geom_angle_atom_site_label_2
    _geom_angle_atom_site_label_3
    _geom_angle_site_symmetry_1
    _geom_angle_site_symmetry_3
    _geom_angle
    _geom_angle_publ_flag
    N6 Cu1 N6 2_545 4_566 180.00 ?
    N6 Cu1 N1 2_545 . 89.67(6) ?
    N6 Cu1 N1 4_566 . 90.33(6) ?
    N6 Cu1 N1 2_545 3_556 90.33(6) ?
    N6 Cu1 N1 4_566 3_556 89.67(6) ?
    N1 Cu1 N1 . 3_556 180.0 ?
    O1W Cu1 N1 . . 96.47(6) ?
    O1W Cu1 N6 . 2_545 87.49(7) ?
    O1W Cu1 O1W . 3_556 180.00 ?
    O1W Cu1 N1 . 3_556 83.53(6) ?
    O1W Cu1 N6 . 4_566 92.51(7) ?
    N2 C1 N4 . . 112.13(16) ?
    N2 C1 C2 . . 123.50(16) ?
    N4 C1 C2 . . 124.37(16) ?
    C7 C2 C3 . . 119.01(16) ?
    C7 C2 C1 . . 120.23(17) ?
    C3 C2 C1 . . 120.75(16) ?
    C4 C3 C2 . . 120.16(17) ?
    C4 C3 H3 . . 119.9 ?
    C2 C3 H3 . . 119.9 ?
    C3 C4 C5 . . 120.89(17) ?
    C3 C4 H4 . . 119.6 ?
    C5 C4 H4 . . 119.6 ?
    C6 C5 C4 . . 118.91(16) ?
    C6 C5 C8 . . 122.29(16) ?
    C4 C5 C8 . . 118.79(16) ?
    C5 C6 C7 . . 120.50(17) ?
    C5 C6 H6 . . 119.8 ?
    C7 C6 H6 . . 119.8 ?
    C2 C7 C6 . . 120.53(17) ?
    C2 C7 H7 . . 119.7 ?
    C6 C7 H7 . . 119.7 ?
    N5 C8 C5 . . 112.80(15) ?
    N5 C8 H8A . . 109.0 ?
    C5 C8 H8A . . 109.0 ?
    N5 C8 H8B . . 109.0 ?
    C5 C8 H8B . . 109.0 ?
    H8A C8 H8B . . 107.8 ?
    N6 C9 N5 . . 111.21(18) ?
    N6 C9 H9 . . 124.4 ?
    N5 C9 H9 . . 124.4 ?
    C11 C10 N6 . . 109.69(18) ?
    C11 C10 H10 . . 125.2 ?
    N6 C10 H10 . . 125.2 ?
    C10 C11 N5 . . 105.68(18) ?
    C10 C11 H11 . . 127.2 ?
    N5 C11 H11 . . 127.2 ?
    N3 N1 N2 . . 110.41(15) ?
    N3 N1 Cu1 . . 125.39(12) ?
    N2 N1 Cu1 . . 123.89(12) ?
    C1 N2 N1 . . 104.08(15) ?
    N1 N3 N4 . . 108.63(15) ?
    C1 N4 N3 . . 104.76(15) ?
    C9 N5 C11 . . 107.46(16) ?
    C9 N5 C8 . . 124.89(16) ?
    C11 N5 C8 . . 127.63(16) ?
    C9 N6 C10 . . 105.94(16) ?
    C9 N6 Cu1 . 2 123.39(14) ?
    C10 N6 Cu1 . 2 130.58(14) ?
    H1A O1W H1B . . 109(3) ?
loop_
    _geom_torsion_atom_site_label_1
    _geom_torsion_atom_site_label_2
    _geom_torsion_atom_site_label_3
    _geom_torsion_atom_site_label_4
    _geom_torsion_site_symmetry_1
    _geom_torsion_site_symmetry_2
    _geom_torsion_site_symmetry_3
    _geom_torsion_site_symmetry_4
    _geom_torsion
    _geom_torsion_publ_flag
    N2 C1 C2 C7 . . . . 175.61(18) ?
    N4 C1 C2 C7 . . . . -3.5(3) ?
    N2 C1 C2 C3 . . . . -3.2(3) ?
    N4 C1 C2 C3 . . . . 177.71(18) ?
    C7 C2 C3 C4 . . . . 0.0(3) ?
    C1 C2 C3 C4 . . . . 178.88(17) ?
    C2 C3 C4 C5 . . . . 0.6(3) ?
    C3 C4 C5 C6 . . . . -0.8(3) ?
    C3 C4 C5 C8 . . . . 177.86(17) ?
    C4 C5 C6 C7 . . . . 0.3(3) ?
    C8 C5 C6 C7 . . . . -178.27(17) ?
    C3 C2 C7 C6 . . . . -0.5(3) ?
    C1 C2 C7 C6 . . . . -179.34(17) ?
    C5 C6 C7 C2 . . . . 0.3(3) ?
    C6 C5 C8 N5 . . . . -24.7(3) ?
    C4 C5 C8 N5 . . . . 156.69(17) ?
    N6 C10 C11 N5 . . . . 0.0(2) ?
    N6 Cu1 N1 N3 2_545 . . . 139.55(17) ?
    N6 Cu1 N1 N3 4_566 . . . -40.45(17) ?
    N6 Cu1 N1 N2 2_545 . . . -33.33(17) ?
    N6 Cu1 N1 N2 4_566 . . . 146.67(17) ?
    N4 C1 N2 N1 . . . . -0.1(2) ?
    C2 C1 N2 N1 . . . . -179.28(17) ?
    N3 N1 N2 C1 . . . . -0.2(2) ?
    Cu1 N1 N2 C1 . . . . 173.62(13) ?
    N2 N1 N3 N4 . . . . 0.4(2) ?
    Cu1 N1 N3 N4 . . . . -173.29(13) ?
    N2 C1 N4 N3 . . . . 0.3(2) ?
    C2 C1 N4 N3 . . . . 179.51(17) ?
    N1 N3 N4 C1 . . . . -0.4(2) ?
    N6 C9 N5 C11 . . . . 0.8(2) ?
    N6 C9 N5 C8 . . . . 179.32(16) ?
    C10 C11 N5 C9 . . . . -0.5(2) ?
    C10 C11 N5 C8 . . . . -178.94(17) ?
    C5 C8 N5 C9 . . . . -85.6(2) ?
    C5 C8 N5 C11 . . . . 92.7(2) ?
    N5 C9 N6 C10 . . . . -0.8(2) ?
    N5 C9 N6 Cu1 . . . 2 176.09(12) ?
    C11 C10 N6 C9 . . . . 0.5(2) ?
    C11 C10 N6 Cu1 . . . 2 -176.08(14) ?
loop_
    _geom_hbond_atom_site_label_D
    _geom_hbond_atom_site_label_H
    _geom_hbond_atom_site_label_A
    _geom_hbond_site_symmetry_A
    _geom_hbond_distance_DH
    _geom_hbond_distance_HA
    _geom_hbond_distance_DA
    _geom_hbond_angle_DHA
    O1W H1A N3 3_566 0.90(2) 2.07(2) 2.929(3) 161(3)
