# Supplementary material for: Poly[diaqua­bis­{μ-5-[4-(1H-imidazol-1-ylmethyl)phen­yl]tetra­zolato}copper(II)]
Source: Acta Crystallogr Sect E Struct Rep Online. 2012 Apr 18;68(Pt 5):m622. doi: 10.1107/S1600536812015176 (PMC3344355; doi:10.1107/S1600536812015176)
Supplement: Supplementary file 2 [file e-68-0m622-Isup2.hkl]

#
# h,k,l, Fc-squared, Fo-squared, sigma(Fo-squared) and status flag
#
data_I
_shelx_title ' 1 in P2(1)/c'
_shelx_refln_list_code          4
_shelx_F_calc_maximum      179.79
_exptl_crystal_F_000       566.00
_reflns_d_resolution_high  0.8100
 
loop_
 _symmetry_equiv_pos_as_xyz
 'x, y, z'
 '-x, y+1/2, -z+1/2'
 '-x, -y, -z'
 'x, -y-1/2, z-1/2'
 
_cell_length_a     7.3363
_cell_length_b     6.1934
_cell_length_c    25.2188
_cell_angle_alpha  90.000
_cell_angle_beta   97.708
_cell_angle_gamma  90.000
 
_shelx_F_squared_multiplier     1.000
 
loop_
 _refln_index_h
 _refln_index_k
 _refln_index_l
 _refln_F_squared_calc
 _refln_F_squared_meas
 _refln_F_squared_sigma
 _refln_observed_status
   1   0   0     6441.15     6729.10     62.65 o
   2   0   0    22029.62    21874.71    192.58 o
   3   0   0      269.50      328.30      7.83 o
   4   0   0     2170.19     2196.20     22.54 o
   5   0   0     1084.76     1096.15     18.28 o
   6   0   0      723.44      720.13     11.91 o
   7   0   0      288.06      307.26     12.00 o
   8   0   0       19.94       19.72      4.57 o
   1   1   0     8066.10     8987.77     55.84 o
   2   1   0        0.52        0.44      0.56 o
   3   1   0       36.95       32.71      1.37 o
   4   1   0       42.60       48.95      1.87 o
   5   1   0      174.74      179.74      3.68 o
   6   1   0      145.98      129.38      4.11 o
   7   1   0       66.29       70.27      3.52 o
   8   1   0        1.61        3.17      3.37 o
   0   2   0      190.86      161.47      3.43 o
   1   2   0     3327.51     3396.90     21.82 o
   2   2   0     4889.86     4930.87     33.18 o
   3   2   0     3083.32     3274.91     35.67 o
   4   2   0      197.16      187.52      3.57 o
   5   2   0        5.18        4.56      1.31 o
   6   2   0      118.62      117.80      5.56 o
   7   2   0      240.28      258.54      8.85 o
   8   2   0      283.44      287.59      7.31 o
   1   3   0       32.64       28.37      2.84 o
   2   3   0      109.41      136.78      3.24 o
   3   3   0        1.30        1.68      0.69 o
   4   3   0       86.72       68.81      3.64 o
   5   3   0       68.82       58.95      3.07 o
   6   3   0       71.96       69.70      3.59 o
   7   3   0      161.46      174.32      5.60 o
   8   3   0      141.51      149.06      8.32 o
   0   4   0        6.01        8.70      2.25 o
   1   4   0      435.99      402.91      7.17 o
   2   4   0     1953.55     2060.20     17.61 o
   3   4   0      865.86      917.82     11.04 o
   4   4   0      674.30      700.50     12.39 o
   5   4   0        5.32        3.17      1.49 o
   6   4   0        4.76        7.69      1.94 o
   7   4   0      364.67      389.61     11.01 o
   1   5   0      121.17      130.17     16.51 o
   2   5   0       63.42       53.81      5.83 o
   3   5   0       98.08       90.47      4.53 o
   4   5   0       50.58       40.39      3.63 o
   5   5   0       43.85       34.47      2.99 o
   6   5   0       22.37       23.20      3.60 o
   0   6   0      904.93      884.65     21.88 o
   1   6   0      606.01      593.55     13.80 o
   2   6   0       31.51       26.27      3.19 o
   3   6   0        7.36        5.99      2.03 o
   4   6   0       77.84       69.99      7.34 o
   5   6   0      369.54      413.52     11.84 o
   1   7   0       45.42       51.90      5.08 o
   2   7   0        1.52        4.19      1.95 o
   3   7   0        1.08        3.02      2.86 o
  -8   1   1      183.54      187.91      7.22 o
  -7   1   1        2.58        4.16      1.63 o
  -6   1   1      733.70      719.51     10.08 o
  -5   1   1     1050.95     1074.11     12.41 o
  -4   1   1       10.33       21.43      1.33 o
  -3   1   1     1129.74     1106.22     10.18 o
  -2   1   1     3042.23     3053.69     30.19 o
  -1   1   1      319.33      314.60      2.92 o
   0   1   1     3370.22     3689.06     29.24 o
   1   1   1    30536.64    30114.03    256.23 o
   2   1   1     7602.10     7877.94     46.82 o
   3   1   1      148.06      247.52      4.26 o
   4   1   1       94.87       83.08      2.31 o
   5   1   1     1063.71     1116.52     10.51 o
   6   1   1       47.39       50.14      2.84 o
   7   1   1       97.00      116.07      4.37 o
   8   1   1      209.24      223.44      7.89 o
  -8   2   1       66.80       61.83      3.85 o
  -7   2   1       31.88       35.79      2.96 o
  -6   2   1       45.47       37.13      2.66 o
  -5   2   1      298.70      299.32      5.96 o
  -4   2   1      198.86      195.27      3.92 o
  -3   2   1       24.56       41.26      1.68 o
  -2   2   1      167.18      168.90      3.79 o
  -1   2   1      817.40      801.00      6.64 o
   0   2   1       31.23       30.50      2.33 o
   1   2   1      775.39      818.61     11.01 o
   2   2   1       78.80       74.36      1.79 o
   3   2   1      169.14      144.63      3.16 o
   4   2   1       54.21       52.70      2.88 o
   5   2   1       94.75       90.38      3.31 o
   6   2   1       40.07       30.76      2.55 o
   7   2   1      211.20      205.89      6.61 o
   8   2   1       52.09       53.61      4.57 o
  -8   3   1       54.96       71.70      6.70 o
  -7   3   1      769.19      749.14     11.82 o
  -6   3   1      150.85      155.21      5.14 o
  -5   3   1      129.49      130.15      4.21 o
  -4   3   1      758.37      727.67     28.92 o
  -3   3   1      238.10      197.09      3.27 o
  -2   3   1      348.04      349.38      4.40 o
  -1   3   1     2618.21     2702.11     18.78 o
   0   3   1     5499.15     5631.94     40.95 o
   1   3   1     1102.70     1021.84     10.00 o
   2   3   1      449.67      417.23      4.89 o
   3   3   1      360.47      333.47      4.90 o
   4   3   1     1264.31     1244.16     13.71 o
   5   3   1      375.34      400.85      7.36 o
   6   3   1       87.43       86.16      5.10 o
   7   3   1       16.15       18.49      3.22 o
   8   3   1      145.86      174.29     10.05 o
  -7   4   1      252.47      246.09      8.74 o
  -6   4   1      198.57      193.93      5.84 o
  -5   4   1       99.78      104.35      4.96 o
  -4   4   1       14.40       20.69      2.64 o
  -3   4   1      270.24      274.44      8.19 o
  -2   4   1       50.27       36.78      1.78 o
  -1   4   1      263.54      302.46      6.56 o
   0   4   1       51.32       43.36      2.24 o
   1   4   1       45.09       40.33      2.06 o
   2   4   1      203.00      214.55      3.77 o
   3   4   1      347.38      357.41      7.95 o
   4   4   1      338.92      333.73      8.12 o
   5   4   1      710.59      717.02     13.11 o
   6   4   1       16.49       11.44      2.66 o
   7   4   1      109.26      103.38     10.92 o
  -6   5   1      387.90      408.05     23.56 o
  -5   5   1        3.25       -0.39      1.63 o
  -4   5   1       56.63       49.56      3.97 o
  -3   5   1      868.99      865.21     21.83 o
  -2   5   1     1205.90     1255.90     18.12 o
  -1   5   1      406.57      393.27      8.96 o
   0   5   1        8.51        8.35      1.87 o
   1   5   1      197.29      176.99      4.53 o
   2   5   1      617.99      584.24     11.23 o
   3   5   1     1563.55     1565.40     55.77 o
   4   5   1      271.22      275.42      7.94 o
   5   5   1        1.65        1.83      2.68 o
   6   5   1       44.87       47.17      4.68 o
  -5   6   1        3.28        7.53      3.46 o
  -4   6   1        4.46        5.08      2.05 o
  -3   6   1       43.49       54.84      5.02 o
  -2   6   1       37.23       32.08      5.83 o
  -1   6   1      251.19      233.05      7.57 o
   0   6   1        0.09        0.06      1.64 o
   1   6   1       38.84       35.07      3.47 o
   2   6   1      137.82      146.54      6.03 o
   3   6   1      165.46      170.40      6.66 o
   4   6   1       21.21       19.21      4.60 o
   5   6   1        0.25        1.28      2.16 o
  -3   7   1        2.09        1.70      1.95 o
  -2   7   1       12.09       11.64      2.72 o
  -1   7   1      164.49      169.87      7.17 o
   0   7   1      676.87      714.96     14.88 o
   1   7   1       76.86       80.98      5.56 o
   2   7   1      162.85      173.15      8.35 o
   3   7   1       60.67       74.95      8.07 o
  -9   0   2       35.11       46.33      6.64 o
  -8   0   2      764.88      793.06     22.04 o
  -7   0   2      658.31      688.89     18.96 o
  -6   0   2        1.90        1.17      3.46 o
  -5   0   2     1277.02     1245.68     28.47 o
  -4   0   2     1368.48     1256.04     14.66 o
  -3   0   2      198.02      167.98      4.33 o
  -2   0   2      133.23      122.62      4.22 o
  -1   0   2     5108.19     5181.65     43.90 o
   0   0   2     4406.53     4142.51     54.69 o
   1   0   2     5831.11     6349.88     56.91 o
   2   0   2    32325.75    31581.81    276.82 o
   4   0   2      502.66      643.41      9.44 o
   5   0   2     1080.02     1146.41     19.45 o
   6   0   2     1093.87     1106.56     15.82 o
   7   0   2        1.14        0.13      2.41 o
   8   0   2       56.73       52.34      6.10 o
  -8   1   2        0.07        1.59      2.08 o
  -7   1   2       16.24       16.61      2.24 o
  -6   1   2        0.02        1.83      1.41 o
  -5   1   2      133.45      136.23      3.57 o
  -4   1   2      492.89      514.95      6.73 o
  -3   1   2      136.47      142.57      2.78 o
  -2   1   2       59.66       54.72      1.34 o
  -1   1   2     2630.25     2998.50     19.08 o
   0   1   2       64.91       80.81      2.09 o
   1   1   2      166.62      107.70      1.69 o
   2   1   2     7723.14     8244.61     48.93 o
   3   1   2     1116.44     1180.05      9.52 o
   4   1   2     3071.41     3296.91     22.59 o
   5   1   2      532.81      501.63     10.44 o
   6   1   2      219.39      211.27      5.21 o
   7   1   2      168.18      160.36      4.94 o
   8   1   2       19.15       21.47      3.28 o
  -8   2   2      124.69      123.10      6.22 o
  -7   2   2      211.89      221.09      5.93 o
  -6   2   2      569.74      571.73      9.89 o
  -5   2   2      306.73      284.13      5.84 o
  -4   2   2     1078.32     1122.29     14.96 o
  -3   2   2      380.80      340.93      4.04 o
  -2   2   2      867.68      858.70      7.14 o
  -1   2   2     2349.58     2298.26     15.48 o
   0   2   2     1107.49     1139.66     12.19 o
   1   2   2     1253.60     1260.46      9.32 o
   2   2   2     5156.05     5306.66     37.86 o
   3   2   2     6240.98     6775.12     41.97 o
   4   2   2       24.94       12.89      1.27 o
   5   2   2       16.19       15.49      1.81 o
   6   2   2      244.41      239.25      5.73 o
   7   2   2      164.50      169.87      8.23 o
   8   2   2        2.02        6.86      2.78 o
  -8   3   2        6.41        7.83      2.52 o
  -7   3   2       24.50       28.20      2.88 o
  -6   3   2      266.73      277.35      6.59 o
  -5   3   2      117.25      117.48      7.70 o
  -4   3   2       98.90      104.43      4.33 o
  -3   3   2      253.90      280.00      5.08 o
  -2   3   2       45.67       35.53      1.45 o
  -1   3   2      423.42      449.68      6.95 o
   0   3   2      130.11      145.03      3.28 o
   1   3   2      348.68      343.75      4.83 o
   2   3   2      354.41      303.29      5.34 o
   3   3   2       19.62       27.72      1.70 o
   4   3   2      124.94      116.33      3.70 o
   5   3   2       49.74       49.12      2.87 o
   6   3   2      138.17      148.25      4.84 o
   7   3   2       28.66       29.14      3.64 o
   8   3   2       15.67       18.42      3.45 o
  -7   4   2       21.45       24.64      2.82 o
  -6   4   2      465.96      457.54      9.02 o
  -5   4   2     1122.02     1128.37     19.80 o
  -4   4   2       62.67       67.20      4.09 o
  -3   4   2      107.48      113.03      4.81 o
  -2   4   2     1470.51     1427.15     14.74 o
  -1   4   2      465.47      458.60      6.99 o
   0   4   2      327.08      307.72      5.54 o
   1   4   2     1324.04     1301.02     12.91 o
   2   4   2      505.79      444.75      6.70 o
   3   4   2      217.65      194.86      5.74 o
   4   4   2     1209.02     1261.00     17.69 o
   5   4   2      301.03      293.33      9.16 o
   6   4   2      121.70      136.38      8.75 o
   7   4   2        3.92        2.06      2.35 o
  -6   5   2       98.42      105.30      4.75 o
  -5   5   2        5.56        8.05      2.34 o
  -4   5   2       15.05       11.02      2.42 o
  -3   5   2        7.35        9.89      2.10 o
  -2   5   2      358.64      340.96      8.44 o
  -1   5   2      224.74      221.67      5.30 o
   0   5   2       14.09       19.36      3.13 o
   1   5   2      206.06      187.36      4.72 o
   2   5   2       84.93       82.61      3.17 o
   3   5   2       89.66       87.68      4.47 o
   4   5   2       50.60       50.34      4.37 o
   5   5   2        0.50        0.30      1.81 o
   6   5   2      204.83      201.58      8.92 o
  -5   6   2      134.75      147.45     10.16 o
  -4   6   2       65.65       74.44      5.08 o
  -3   6   2       77.64       87.06      5.09 o
  -2   6   2      193.01      188.28      6.98 o
  -1   6   2      190.01      192.38      6.91 o
   0   6   2      404.53      412.64     10.00 o
   1   6   2      451.54      447.83     10.52 o
   2   6   2       32.51       26.13      3.14 o
   3   6   2       57.12       74.22      7.30 o
   4   6   2      318.41      308.81      9.70 o
   5   6   2      186.35      204.44      8.89 o
  -3   7   2       16.59       20.26      3.38 o
  -2   7   2        1.37       -0.28      1.61 o
  -1   7   2       13.31       10.42      3.32 o
   0   7   2        0.16       -1.34      1.43 o
   1   7   2       22.60       21.68      3.32 o
   2   7   2       10.24       18.83      4.70 o
   3   7   2      138.21      140.15      9.81 o
  -8   1   3       27.31       33.18      3.89 o
  -7   1   3      574.88      574.23     12.16 o
  -6   1   3     1816.45     1859.17     28.86 o
  -5   1   3      284.16      242.31      5.09 o
  -4   1   3       93.44       69.65      2.33 o
  -3   1   3     1718.82     1766.16     14.53 o
  -2   1   3      516.74      434.04      5.37 o
  -1   1   3     1091.53     1163.45      8.48 o
   0   1   3     4759.88     5115.15     35.28 o
   1   1   3      108.96       83.76      1.45 o
   2   1   3     3929.16     3895.49     24.42 o
   3   1   3    10038.70    10465.61     62.29 o
   4   1   3     2284.76     2454.94     17.86 o
   5   1   3       44.58       51.96      2.26 o
   6   1   3       13.65       14.56      2.22 o
   7   1   3      406.11      408.44     10.93 o
   8   1   3       74.21       77.55      7.15 o
  -8   2   3       13.07       16.08      3.07 o
  -7   2   3        8.86        8.30      1.85 o
  -6   2   3        8.93        9.07      1.76 o
  -5   2   3      286.38      295.39     11.10 o
  -4   2   3      123.76       97.21      4.89 o
  -3   2   3      323.69      278.32      3.90 o
  -2   2   3      183.53      194.27      2.59 o
  -1   2   3     1518.50     1464.70     11.04 o
   0   2   3       84.86       70.86      2.26 o
   1   2   3       15.95       19.46      1.02 o
   2   2   3      133.52      155.34      2.69 o
   3   2   3      115.84      144.80      2.86 o
   4   2   3        7.11       10.19      1.23 o
   5   2   3        9.38        8.20      1.39 o
   6   2   3       40.44       32.91      2.63 o
   7   2   3      143.15      141.70      6.14 o
   8   2   3        0.12        2.64      2.29 o
  -8   3   3      130.94      143.97      5.47 o
  -7   3   3       88.98       80.87      5.09 o
  -6   3   3        1.96        1.16      1.33 o
  -5   3   3      790.07      752.73     26.82 o
  -4   3   3     2117.02     2160.43     32.82 o
  -3   3   3     1765.40     1864.20     17.54 o
  -2   3   3      137.13      118.72      3.21 o
  -1   3   3        4.50       13.29      1.13 o
   0   3   3     1273.36     1300.09     14.50 o
   1   3   3     5625.62     5999.36     43.74 o
   2   3   3     1145.63     1118.23      9.37 o
   3   3   3      112.17       84.77      2.39 o
   4   3   3      523.23      498.82      6.40 o
   5   3   3      252.24      242.27      5.64 o
   6   3   3      657.24      654.32     13.17 o
   7   3   3      211.95      217.10      7.87 o
   8   3   3        3.16        6.37      2.71 o
  -7   4   3        0.56       -0.81      1.60 o
  -6   4   3       28.02       28.43      2.80 o
  -5   4   3      511.76      518.48     11.21 o
  -4   4   3        4.40        4.85      1.70 o
  -3   4   3      588.98      587.50      8.73 o
  -2   4   3      344.81      352.36      6.26 o
  -1   4   3      637.87      667.64      7.67 o
   0   4   3      253.11      298.79      5.47 o
   1   4   3      887.44      909.61     13.56 o
   2   4   3      256.73      268.08      5.07 o
   3   4   3        8.56        9.18      1.37 o
   4   4   3       85.38       76.97      3.34 o
   5   4   3       29.72       29.45      4.32 o
   6   4   3       89.58      103.24     10.10 o
   7   4   3       39.79       33.63      4.30 o
  -6   5   3       37.48       47.83      4.44 o
  -5   5   3      521.94      542.55     12.26 o
  -4   5   3      997.48     1010.34     16.82 o
  -3   5   3       43.03       47.82      3.74 o
  -2   5   3      292.19      286.39     10.02 o
  -1   5   3     1757.27     1874.00     19.03 o
   0   5   3      270.87      265.48      6.74 o
   1   5   3        7.36        6.87      1.34 o
   2   5   3      420.06      390.00      6.94 o
   3   5   3      857.04      853.44     14.25 o
   4   5   3      115.92      111.14      5.52 o
   5   5   3      354.25      365.57     14.83 o
   6   5   3      139.28      147.18      9.53 o
  -5   6   3        0.31       -1.92      2.95 o
  -4   6   3       29.00       28.80      3.59 o
  -3   6   3        0.46        3.44      1.95 o
  -2   6   3       53.80       53.96      4.23 o
  -1   6   3      170.87      165.24      6.39 o
   0   6   3       90.80       81.33      5.95 o
   1   6   3       15.74       16.14      3.64 o
   2   6   3      142.82      135.56      5.77 o
   3   6   3       69.21       73.87      7.30 o
   4   6   3       58.51       62.60      5.00 o
   5   6   3       42.56       43.93      7.83 o
  -3   7   3      131.95      130.52      6.55 o
  -2   7   3        2.70        5.28      2.19 o
  -1   7   3       65.00       74.32      5.32 o
   0   7   3      110.63      119.03      8.26 o
   1   7   3      111.19      135.51      9.31 o
   2   7   3      186.06      176.77     10.80 o
   3   7   3       67.21       63.51      5.16 o
  -9   0   4        7.65       17.15      4.92 o
  -8   0   4       99.47      115.03      8.29 o
  -7   0   4      186.02      160.54      8.86 o
  -6   0   4      975.46      990.25     22.10 o
  -5   0   4     1431.55     1392.48     35.28 o
  -4   0   4      495.18      392.12      6.68 o
  -3   0   4     2450.98     2493.13     34.97 o
  -2   0   4       12.84        2.70      1.56 o
  -1   0   4     5047.20     5388.83     61.82 o
   0   0   4     1294.87     1108.02     10.54 o
   1   0   4     1532.35     1442.40     13.58 o
   2   0   4      676.61      738.01     15.12 o
   3   0   4     2051.21     1958.65     21.37 o
   4   0   4     5675.27     6132.53     54.72 o
   5   0   4     1045.61     1058.91     14.44 o
   6   0   4        6.42       10.23      2.27 o
   7   0   4       14.83       11.82      2.62 o
   8   0   4      130.81      149.64      9.08 o
  -8   1   4       50.22       51.22      4.57 o
  -7   1   4       13.58       16.96      2.94 o
  -6   1   4      199.30      195.61      9.57 o
  -5   1   4      498.11      520.81      7.74 o
  -4   1   4      710.73      814.92     13.78 o
  -3   1   4      403.62      458.87      8.68 o
  -2   1   4      829.54      824.52      7.11 o
  -1   1   4     1087.45     1065.94      7.00 o
   0   1   4     2110.16     2145.08     13.71 o
   1   1   4     6403.28     6580.73     39.35 o
   2   1   4     2008.67     2149.77     14.55 o
   3   1   4      401.51      344.23      4.35 o
   4   1   4     1506.91     1579.43     12.79 o
   5   1   4       51.58       43.27      2.13 o
   6   1   4      256.15      265.60      7.36 o
   7   1   4        0.13       -0.11      1.37 o
   8   1   4       25.86       30.74      5.27 o
  -8   2   4        3.43        6.28      2.56 o
  -7   2   4      138.78      132.71      5.49 o
  -6   2   4      912.63      917.25     12.19 o
  -5   2   4     1282.69     1315.49     17.96 o
  -4   2   4      689.37      617.74     10.37 o
  -3   2   4      155.04      103.40      3.00 o
  -2   2   4     4393.02     4573.84     29.72 o
  -1   2   4      515.76      443.34      4.83 o
   0   2   4       50.03       38.29      2.33 o
   1   2   4     1478.91     1503.35      9.71 o
   2   2   4     5315.07     5429.57     34.28 o
   3   2   4     1057.69     1062.18      9.95 o
   4   2   4     1199.21     1120.65     10.29 o
   5   2   4      908.90      910.20      9.59 o
   6   2   4       27.40       21.01      2.29 o
   7   2   4       65.52       83.63      4.96 o
   8   2   4      285.87      278.33      9.11 o
  -8   3   4       53.55       47.02      5.44 o
  -7   3   4        0.31       -0.11      1.42 o
  -6   3   4        7.13        6.97      2.27 o
  -5   3   4       78.71       69.93      6.34 o
  -4   3   4      550.71      585.25      8.70 o
  -3   3   4       94.55       88.30      5.42 o
  -2   3   4      507.96      578.10      6.65 o
  -1   3   4        2.63       -0.35      1.05 o
   0   3   4      395.89      499.18      6.56 o
   1   3   4      212.01      265.58      4.01 o
   2   3   4      711.00      802.97      8.91 o
   3   3   4      133.52      155.89      3.24 o
   4   3   4       12.06       12.60      1.39 o
   5   3   4       39.07       39.58      2.65 o
   6   3   4        5.43        5.83      2.29 o
   7   3   4      167.31      171.97      7.15 o
   8   3   4       81.59       73.20      5.54 o
  -7   4   4       80.29       88.47      8.02 o
  -6   4   4        5.90        6.58      2.18 o
  -5   4   4      241.78      221.29     15.55 o
  -4   4   4     1425.48     1453.11     16.19 o
  -3   4   4     2284.97     2406.91     22.46 o
  -2   4   4       87.37       90.19      3.25 o
  -1   4   4        3.71        3.17      0.91 o
   0   4   4     1211.87     1160.46     12.52 o
   1   4   4     1739.82     1795.51     20.98 o
   2   4   4      168.97      173.45      4.12 o
   3   4   4      643.39      609.68      8.31 o
   4   4   4      316.18      302.31      8.32 o
   5   4   4       38.74       42.29      3.86 o
   6   4   4      574.60      579.63     30.92 o
   7   4   4      183.23      174.72      7.69 o
  -6   5   4       27.79       26.41      3.56 o
  -5   5   4       12.68       11.83      2.45 o
  -4   5   4      445.59      437.60     10.50 o
  -3   5   4      403.45      404.86     12.48 o
  -2   5   4      159.61      152.61      4.61 o
  -1   5   4      343.49      337.08      5.77 o
   0   5   4       22.94       17.71      1.90 o
   1   5   4      135.06      133.99      4.04 o
   2   5   4        0.28        1.79      1.13 o
   3   5   4       96.54       76.78     15.40 o
   4   5   4       15.33       14.14      2.72 o
   5   5   4      191.31      201.01      7.74 o
   6   5   4       18.03        9.72      2.97 o
  -5   6   4        1.02       -0.91      1.92 o
  -4   6   4      141.42      135.32      6.33 o
  -3   6   4      842.67      867.19     16.13 o
  -2   6   4      191.13      202.81     16.32 o
  -1   6   4        5.56        5.94      1.92 o
   0   6   4      456.39      470.18     10.76 o
   1   6   4      176.03      174.07      5.09 o
   2   6   4        1.53        1.33      2.51 o
   3   6   4      145.20      148.00      6.57 o
   4   6   4      401.19      379.75     19.40 o
   5   6   4      228.93      251.99      9.42 o
  -3   7   4      200.17      194.67      7.97 o
  -2   7   4       20.35       25.86      3.69 o
  -1   7   4      227.40      230.40     15.43 o
   0   7   4        7.67        2.67      2.57 o
   1   7   4        1.53        1.11      2.48 o
   2   7   4       19.60       16.35      2.93 o
   3   7   4       24.38       19.85      3.35 o
  -8   1   5        2.75        9.66      2.53 o
  -7   1   5      205.37      192.88      9.27 o
  -6   1   5     1004.46     1003.96     12.44 o
  -5   1   5     1139.40     1195.87     16.62 o
  -4   1   5     1521.90     1551.05     13.82 o
  -3   1   5      898.12      832.30      8.02 o
  -2   1   5      341.45      291.24      3.71 o
  -1   1   5     4295.30     4369.48     28.80 o
   0   1   5     2430.40     2600.41     18.00 o
   1   1   5      160.26      143.06      1.92 o
   2   1   5     2935.03     2810.18     18.41 o
   3   1   5     1660.27     1649.26     19.48 o
   4   1   5     1734.96     1776.13     14.02 o
   5   1   5     1231.48     1261.09     11.69 o
   6   1   5      236.34      241.54      4.88 o
   7   1   5        1.79        6.71      2.34 o
   8   1   5        0.72       -2.05      5.54 o
  -8   2   5       14.13       12.25      2.90 o
  -7   2   5       60.59       57.55      3.59 o
  -6   2   5      128.02      112.03      4.10 o
  -5   2   5      435.41      466.16      9.60 o
  -4   2   5      177.05      161.35      4.19 o
  -3   2   5      115.16       89.69      4.46 o
  -2   2   5      397.88      470.77      5.44 o
  -1   2   5     1785.62     1869.28     11.87 o
   0   2   5      215.53      243.87      3.16 o
   1   2   5     1461.35     1711.34     12.28 o
   2   2   5      292.65      345.32      8.16 o
   3   2   5     2679.97     2918.64     20.25 o
   4   2   5       24.44       26.62      1.77 o
   5   2   5     1819.22     1897.32     15.84 o
   6   2   5        1.26       -0.89      1.60 o
   7   2   5      424.78      384.18     31.19 o
   8   2   5       86.21       76.01      5.38 o
  -8   3   5       40.18       47.41      3.67 o
  -7   3   5       26.55       22.55      2.58 o
  -6   3   5        2.61        2.79      1.80 o
  -5   3   5      798.20      766.31     13.31 o
  -4   3   5     1837.01     1873.85     18.65 o
  -3   3   5     2239.77     2295.76     20.82 o
  -2   3   5     1459.51     1472.54     12.55 o
  -1   3   5      728.83      710.93      7.39 o
   0   3   5       36.53       13.03      1.28 o
   1   3   5      479.49      416.56      8.34 o
   2   3   5      935.97     1003.65      9.14 o
   3   3   5     1872.35     1969.09     15.40 o
   4   3   5      342.33      313.32      5.03 o
   5   3   5      256.82      271.51      7.81 o
   6   3   5      410.71      411.06     10.30 o
   7   3   5       12.79       14.88      3.23 o
  -7   4   5       58.61       51.95      5.56 o
  -6   4   5        8.37        9.95      2.48 o
  -5   4   5        0.24        1.15      1.44 o
  -4   4   5       54.56       64.77      4.39 o
  -3   4   5      276.60      263.77      5.74 o
  -2   4   5      476.12      494.69      6.74 o
  -1   4   5        6.35        5.86      1.07 o
   0   4   5      139.55      153.97      3.93 o
   1   4   5      413.31      368.90      7.70 o
   2   4   5       90.41       89.30      2.64 o
   3   4   5       25.36       20.90      1.65 o
   4   4   5      157.55      158.55      8.21 o
   5   4   5      230.88      240.42      7.88 o
   6   4   5      159.76      170.29      7.17 o
   7   4   5        0.77        1.30      2.28 o
  -6   5   5       84.12       90.48      5.63 o
  -5   5   5      236.85      225.86      7.82 o
  -4   5   5       11.71       18.22      2.80 o
  -3   5   5      441.35      456.06      8.39 o
  -2   5   5     2589.99     2675.95     28.08 o
  -1   5   5       45.94       36.26      2.47 o
   0   5   5       69.57       73.59      3.17 o
   1   5   5      840.44      875.65     11.28 o
   2   5   5      341.34      328.46      5.60 o
   3   5   5       12.55       11.93      3.70 o
   4   5   5      180.87      184.69      7.10 o
   5   5   5      477.62      484.04     12.19 o
   6   5   5      121.94      148.26      7.56 o
  -5   6   5       12.74       15.52      3.11 o
  -4   6   5      191.90      191.82      8.62 o
  -3   6   5       67.52       75.57      7.18 o
  -2   6   5        0.99        1.66      2.19 o
  -1   6   5      244.34      232.57      7.89 o
   0   6   5       63.83       66.32      3.03 o
   1   6   5      557.88      548.47     11.60 o
   2   6   5       89.70       86.23      4.81 o
   3   6   5      184.77      198.48      7.60 o
   4   6   5      260.08      265.06      9.12 o
   5   6   5       20.70       23.05      4.26 o
  -3   7   5       69.22       83.13      6.13 o
  -2   7   5      197.76      193.11      7.75 o
  -1   7   5      223.83      217.98      8.08 o
   1   7   5       75.29       78.70      7.91 o
   2   7   5      198.96      196.57      7.67 o
   3   7   5       58.37       59.70      5.09 o
  -9   0   6       89.77       90.70      8.80 o
  -8   0   6      153.43      165.05      9.91 o
  -7   0   6       13.75       13.91      3.72 o
  -6   0   6      413.05      406.15     13.47 o
  -5   0   6      834.47      768.65     19.86 o
  -4   0   6     2453.34     2424.60     36.65 o
  -3   0   6     4205.59     4393.62     57.04 o
  -2   0   6     2729.40     2987.40     22.67 o
  -1   0   6     3298.28     3666.45     26.72 o
   0   0   6     2121.56     2712.16     20.12 o
   1   0   6      250.16      182.68      3.21 o
   2   0   6     1129.30     1203.22     12.81 o
   3   0   6     3921.85     3933.12     36.15 o
   4   0   6     4423.30     4773.61     44.13 o
   5   0   6      792.58      792.54     12.22 o
   6   0   6       48.90       42.10      3.72 o
   7   0   6       37.36       36.48      3.62 o
  -8   1   6        8.22        6.16      2.39 o
  -7   1   6        7.35        9.58      2.52 o
  -6   1   6       18.33       15.69      1.96 o
  -5   1   6      303.61      301.34     10.94 o
  -4   1   6        3.49        3.71      0.85 o
  -3   1   6       34.29       31.11      1.07 o
  -2   1   6      568.90      619.30      6.04 o
  -1   1   6     7247.59     7499.76     44.15 o
   0   1   6      710.42      718.35      5.56 o
   1   1   6     5966.33     6141.64     43.10 o
   2   1   6      325.78      317.50      4.69 o
   3   1   6        4.43       14.63      1.12 o
   4   1   6       73.11       84.88      5.05 o
   5   1   6      120.12      107.06      3.16 o
   6   1   6      473.19      445.08      6.76 o
   7   1   6      115.45      102.78      5.28 o
   8   1   6      104.62       91.69      8.29 o
  -8   2   6       60.47       58.34      4.92 o
  -7   2   6      144.54      141.31      4.82 o
  -6   2   6       76.99       86.97      5.07 o
  -5   2   6      876.31      903.99     14.26 o
  -4   2   6     1559.44     1613.10     16.32 o
  -3   2   6     1654.93     1682.27     15.99 o
  -2   2   6      984.18      865.62      8.13 o
  -1   2   6      655.19      566.05      4.89 o
   0   2   6     5854.96     6348.85     38.58 o
   1   2   6     1378.15     1296.84      9.90 o
   2   2   6      398.85      304.85      3.91 o
   3   2   6      156.99      149.94      6.61 o
   4   2   6      908.24      928.69     11.10 o
   5   2   6      429.08      413.02      8.33 o
   6   2   6      876.86      867.85     14.79 o
   7   2   6      250.09      264.61      8.40 o
   8   2   6       38.80       28.90      4.05 o
  -8   3   6       11.18       11.38      2.30 o
  -7   3   6        9.60        8.36      2.25 o
  -6   3   6       39.87       35.52      3.53 o
  -5   3   6       61.81       59.46      3.95 o
  -4   3   6      517.59      543.71     12.27 o
  -3   3   6       70.00       72.55      3.07 o
  -2   3   6        6.63        8.83      1.06 o
  -1   3   6      154.10      148.25      2.56 o
   0   3   6        1.62       -0.33      0.55 o
   1   3   6       23.69       17.72      1.51 o
   2   3   6       33.98       49.10      1.83 o
   3   3   6      310.01      306.73      4.67 o
   4   3   6      531.28      570.28      8.56 o
   5   3   6      149.71      145.46      6.08 o
   6   3   6       42.43       39.18      3.89 o
   7   3   6        5.78        7.74      2.60 o
  -7   4   6       22.27       23.35      2.71 o
  -6   4   6        1.43        3.11      1.94 o
  -5   4   6      193.18      188.89     10.32 o
  -4   4   6      580.83      559.99      9.20 o
  -3   4   6      926.98      942.53     16.35 o
  -2   4   6     1037.65     1074.68     10.93 o
  -1   4   6     1287.94     1283.30     14.58 o
   0   4   6      850.35      828.44     10.10 o
   1   4   6      642.37      616.87      9.43 o
   2   4   6      344.45      318.63      5.01 o
   3   4   6      437.97      441.64      7.48 o
   4   4   6        4.48        4.19      2.13 o
   5   4   6      255.21      251.04      8.09 o
   6   4   6      605.16      613.88     13.84 o
   7   4   6      107.04      113.58      6.41 o
  -6   5   6        1.64        1.73      1.94 o
  -5   5   6        5.64        8.20      2.32 o
  -4   5   6        1.59        1.26      1.72 o
  -3   5   6       49.27       56.33      4.17 o
  -2   5   6      353.10      360.72     10.97 o
  -1   5   6        1.34        0.41      0.97 o
   0   5   6     1032.58      990.34     12.33 o
   1   5   6        4.68        5.34      1.12 o
   2   5   6      447.48      405.78      7.49 o
   3   5   6       41.80       48.59      3.99 o
   4   5   6      158.21      163.08      6.76 o
   5   5   6      262.47      269.14     10.97 o
   6   5   6       28.65       28.82      4.19 o
  -5   6   6       30.10       41.11      4.53 o
  -4   6   6      375.98      387.34     10.74 o
  -3   6   6       96.13       98.20      9.58 o
  -2   6   6      376.13      401.02     22.72 o
  -1   6   6     1500.14     1501.29     22.29 o
   0   6   6       66.04       62.12      3.00 o
   1   6   6      439.62      376.21      8.87 o
   2   6   6      202.60      215.34     10.34 o
   3   6   6      864.75      916.39     17.03 o
   4   6   6      146.47      150.66      7.04 o
   5   6   6       13.39       16.31      6.19 o
  -3   7   6        7.46        3.55      1.96 o
  -2   7   6       32.95       35.31      4.08 o
  -1   7   6        4.07        8.80      3.46 o
   0   7   6        3.53        4.51      2.95 o
   1   7   6       15.51       16.23      4.38 o
   2   7   6       43.70       49.27      4.48 o
  -8   1   7       50.40       51.96      7.59 o
  -7   1   7      684.82      644.82     18.74 o
  -6   1   7      252.01      240.58      5.62 o
  -5   1   7       48.44       46.02      6.16 o
  -4   1   7     1431.71     1512.12     13.51 o
  -3   1   7     3250.31     3358.72     23.09 o
  -2   1   7     3527.51     3617.52     30.71 o
  -1   1   7     5180.70     5254.54     29.06 o
   0   1   7      285.44      293.78      2.96 o
   1   1   7      582.85      554.62      6.32 o
   2   1   7     2053.38     2021.27     17.63 o
   3   1   7      557.66      499.56      5.51 o
   4   1   7      912.58      906.89      8.88 o
   5   1   7      826.74      888.32     15.48 o
   6   1   7      491.87      498.14      8.60 o
   7   1   7       84.06       85.34      5.02 o
   8   1   7        9.69       16.83      5.30 o
  -8   2   7      104.69       95.49      7.83 o
  -7   2   7       72.73       56.94      3.40 o
  -6   2   7      274.23      245.97     24.04 o
  -5   2   7        2.91        1.36      1.39 o
  -4   2   7        5.45        6.12      1.46 o
  -3   2   7     1266.88     1343.68     11.74 o
  -2   2   7        1.54        1.40      0.54 o
  -1   2   7     2034.80     2249.57     16.38 o
   0   2   7      268.31      296.19      3.60 o
   1   2   7       73.79       59.12      2.55 o
   2   2   7        0.76       -0.14      0.61 o
   3   2   7       28.29       11.88      1.88 o
   4   2   7      240.96      246.30      4.28 o
   5   2   7      264.74      270.15      5.96 o
   6   2   7        3.64        5.85      2.37 o
   7   2   7      475.56      428.70     10.77 o
   8   2   7       14.76       20.02      3.60 o
  -8   3   7      187.62      200.27      8.21 o
  -7   3   7        1.21        1.51      2.00 o
  -6   3   7        6.14        4.89      1.97 o
  -5   3   7      325.42      325.16      6.93 o
  -4   3   7     1428.19     1379.95     15.31 o
  -3   3   7     2066.28     2165.74     17.43 o
  -2   3   7     1029.90     1057.98     11.92 o
  -1   3   7      282.40      199.79      3.04 o
   0   3   7     2153.50     2174.83     15.86 o
   1   3   7     2046.75     2211.96     16.22 o
   2   3   7      113.59      107.62      2.80 o
   3   3   7      533.69      503.01     10.15 o
   4   3   7      530.81      547.03      8.53 o
   5   3   7      182.02      194.15      6.68 o
   6   3   7       20.76       26.62      3.53 o
   7   3   7      299.03      278.85      9.15 o
  -7   4   7        8.75        8.30      2.56 o
  -6   4   7        7.63        7.43      2.38 o
  -5   4   7        0.96        0.43      1.39 o
  -4   4   7       21.18       20.58      2.28 o
  -3   4   7      122.96      120.92      4.06 o
  -2   4   7       32.88       34.42      2.08 o
  -1   4   7      472.47      445.57      5.34 o
   0   4   7       18.87       22.90      1.56 o
   1   4   7      657.21      619.35      8.64 o
   2   4   7      555.52      555.75      8.35 o
   3   4   7       35.00       31.98      2.42 o
   4   4   7      140.24      137.98      6.15 o
   5   4   7       48.71       40.42      3.99 o
   6   4   7       39.52       45.94      4.50 o
   7   4   7       29.76       20.69      3.86 o
  -6   5   7      237.79      225.47      8.32 o
  -5   5   7       38.80       40.35      4.10 o
  -4   5   7       19.03       16.57      2.40 o
  -3   5   7      477.46      483.60      8.84 o
  -2   5   7      697.45      672.25      8.91 o
  -1   5   7      735.15      737.37      9.26 o
   0   5   7     1932.49     1955.61     16.60 o
   1   5   7      291.03      246.67      5.68 o
   2   5   7        2.96        4.06      1.35 o
   3   5   7       14.33       20.55      4.80 o
   4   5   7      198.01      189.24      7.20 o
   5   5   7      108.51      106.30      5.92 o
   6   5   7      227.17      275.44      9.89 o
  -5   6   7       12.54        6.13      2.49 o
  -4   6   7       21.85       19.27      3.26 o
  -3   6   7       40.98       37.10      4.10 o
  -2   6   7       42.25       46.83      4.02 o
  -1   6   7        0.14        2.94      1.25 o
   0   6   7        2.90        3.27      1.56 o
   1   6   7       33.88       25.96      3.99 o
   2   6   7        1.15        0.33      1.59 o
   3   6   7       41.13       35.98      6.07 o
   4   6   7       28.38       26.61      3.82 o
  -3   7   7      258.72      272.76     17.67 o
  -2   7   7      145.62      155.64      6.97 o
  -1   7   7      141.04      150.44     10.26 o
   0   7   7      138.88      132.38      6.43 o
   1   7   7       51.02       48.18      6.73 o
   2   7   7        5.25        1.12      2.20 o
  -8   0   8       21.71       36.97      5.78 o
  -7   0   8       27.09       30.90      5.27 o
  -6   0   8      300.34      289.12     11.59 o
  -5   0   8       78.67       59.48      5.40 o
  -4   0   8     3572.54     3660.21     51.38 o
  -3   0   8     3465.15     3701.24     33.87 o
  -2   0   8     2038.43     2256.25     18.14 o
  -1   0   8     1314.47     1353.77     11.58 o
   0   0   8     2092.59     1902.80     15.11 o
   1   0   8      596.23      559.87      6.94 o
   2   0   8       17.62       17.35      1.71 o
   3   0   8     2967.81     3100.58     29.73 o
   4   0   8     3312.52     3336.93     37.73 o
   5   0   8      260.80      252.23      6.51 o
   6   0   8       10.99       19.21      4.29 o
   7   0   8      224.11      220.75     11.05 o
  -8   1   8       54.34       55.23      4.74 o
  -7   1   8       55.81       44.58      4.15 o
  -6   1   8        2.34        1.60      1.86 o
  -5   1   8        0.03        0.74      1.43 o
  -4   1   8       78.65       81.18      5.94 o
  -3   1   8        8.57       12.36      1.24 o
  -2   1   8       97.87      112.01      1.89 o
  -1   1   8     5009.71     5168.93     26.45 o
   0   1   8      499.69      579.66      6.79 o
   1   1   8     1244.95     1206.19     11.11 o
   2   1   8     1638.30     1769.06     14.48 o
   3   1   8       53.51       69.26      1.97 o
   4   1   8      709.16      825.30      8.75 o
   5   1   8      174.69      147.93      4.38 o
   6   1   8      367.79      375.80      7.52 o
   7   1   8       52.96       46.62      6.38 o
   8   1   8       81.75       74.60      8.10 o
  -8   2   8       15.52       14.45      3.02 o
  -7   2   8      361.89      358.75      7.71 o
  -6   2   8      939.26      927.09     15.79 o
  -5   2   8      252.78      247.62      7.07 o
  -4   2   8      123.12      148.66      4.25 o
  -3   2   8     1921.98     1981.08     15.76 o
  -2   2   8     4654.63     5012.67     43.61 o
  -1   2   8     3462.21     3467.05     30.38 o
   0   2   8      687.37      623.36      5.84 o
   1   2   8     2334.52     2319.30     16.05 o
   2   2   8     2352.88     2413.70     18.76 o
   3   2   8       14.17        9.16      1.05 o
   4   2   8       71.24       70.59      3.31 o
   5   2   8      457.33      451.16      7.91 o
   6   2   8      765.41      825.87     26.22 o
   7   2   8       69.53       83.06      5.25 o
   8   2   8       95.39      103.50      9.21 o
  -8   3   8       34.35       35.31      7.07 o
  -7   3   8       52.43       52.89      4.67 o
  -6   3   8       45.05       37.13      3.83 o
  -5   3   8       80.43       67.45      4.01 o
  -4   3   8       58.28       50.50      2.88 o
  -3   3   8       30.52       28.75      1.87 o
  -2   3   8      703.16      796.02     12.09 o
  -1   3   8        0.94        4.81      0.77 o
   0   3   8      449.29      555.38      6.06 o
   1   3   8      179.18      200.16      3.40 o
   2   3   8      284.79      297.02      4.32 o
   3   3   8      471.65      458.12      8.43 o
   4   3   8      125.77      119.96      4.02 o
   5   3   8        2.10        3.28      1.89 o
   6   3   8       59.77       60.98      7.76 o
   7   3   8        0.25        2.02      2.40 o
  -7   4   8       40.22       44.75      4.60 o
  -6   4   8       35.47       45.85      4.27 o
  -5   4   8      112.09      106.48      4.39 o
  -4   4   8      145.98      144.38      4.87 o
  -3   4   8      260.18      244.86      4.99 o
  -2   4   8     1414.42     1438.92     15.52 o
  -1   4   8     1359.47     1445.65     11.43 o
   0   4   8     1350.73     1325.37     11.79 o
   1   4   8      945.40      861.13     10.68 o
   2   4   8      805.18      751.81     10.23 o
   3   4   8      169.02      186.27      4.95 o
   4   4   8       34.50       28.40      3.31 o
   5   4   8      263.69      272.28      8.60 o
   6   4   8      145.32      153.25      7.05 o
  -6   5   8      131.24      119.74     13.77 o
  -5   5   8       19.17       19.72      3.12 o
  -4   5   8        8.35       10.45      3.34 o
  -3   5   8       10.63       10.04      1.96 o
  -2   5   8       18.09       17.05      1.88 o
  -1   5   8       28.89       32.73      2.22 o
   0   5   8       29.34       31.54      2.05 o
   1   5   8       51.50       59.09      3.10 o
   2   5   8      176.19      163.44      4.80 o
   3   5   8        3.21        5.53      1.53 o
   4   5   8        0.26       -1.47      1.65 o
   5   5   8       63.18       54.43      5.29 o
   6   5   8       70.78       71.13      5.85 o
  -5   6   8      228.01      239.02      8.90 o
  -4   6   8       84.55       92.40      5.63 o
  -3   6   8      123.06      113.49      5.67 o
  -2   6   8      258.98      264.69      7.83 o
  -1   6   8      212.81      219.98      6.04 o
   0   6   8      320.70      344.72      9.43 o
   1   6   8      592.83      555.10      9.59 o
   2   6   8       45.85       40.52      3.99 o
   3   6   8        7.78        2.76      2.14 o
   4   6   8      321.71      362.37     10.92 o
  -3   7   8       15.09       17.00      3.17 o
  -2   7   8        0.52        6.80      3.40 o
  -1   7   8       21.73       19.50      4.92 o
   0   7   8       27.33       31.59      3.84 o
   1   7   8       26.14       31.44      5.81 o
   2   7   8      160.25      172.69      7.86 o
  -8   1   9      125.64      141.58      6.83 o
  -7   1   9       70.22       71.14      6.43 o
  -6   1   9      238.72      232.17     10.16 o
  -5   1   9     1054.21     1090.47     16.17 o
  -4   1   9      324.79      291.50      6.12 o
  -3   1   9      225.39      155.13      2.36 o
  -2   1   9     6871.48     7160.11     39.40 o
  -1   1   9     7218.95     7829.81     39.18 o
   0   1   9        9.95        7.46      0.56 o
   1   1   9     1686.63     1655.76     22.23 o
   2   1   9     2403.25     2409.46     16.56 o
   3   1   9      556.61      531.17      5.74 o
   4   1   9      291.29      280.37      5.57 o
   5   1   9      190.79      171.81      4.74 o
   6   1   9      497.98      494.41     10.19 o
   7   1   9      291.52      280.07     12.83 o
   8   1   9       31.38       32.11      6.54 o
  -8   2   9       14.88       22.63      9.65 o
  -7   2   9      165.08      155.63      6.64 o
  -6   2   9       13.49        9.44      2.37 o
  -5   2   9      394.50      381.64     10.53 o
  -4   2   9      120.48      115.89      4.46 o
  -3   2   9      149.35      104.24      2.83 o
  -2   2   9       98.82       83.10      1.93 o
  -1   2   9     1836.60     2182.63     14.04 o
   0   2   9      704.21      806.90      7.14 o
   1   2   9     1600.98     1880.00     18.33 o
   2   2   9       32.10       36.61      1.38 o
   3   2   9       83.93       75.51      2.97 o
   4   2   9       48.61       48.16      3.48 o
   5   2   9        0.16       -0.17      1.36 o
   6   2   9        0.66        3.49      1.75 o
   7   2   9       29.61       22.77      3.48 o
  -8   3   9      143.02      154.14     13.83 o
  -7   3   9       14.03       14.61      2.98 o
  -6   3   9      185.63      189.42      6.98 o
  -5   3   9      553.03      543.42      9.33 o
  -4   3   9      637.23      597.86      9.28 o
  -3   3   9      130.58      115.64      3.21 o
  -2   3   9       18.86       11.71      1.30 o
  -1   3   9     2147.31     2354.74     15.65 o
   0   3   9     7254.64     7711.26     47.59 o
   1   3   9      532.31      424.59      5.63 o
   2   3   9      141.97      130.36      3.80 o
   3   3   9     1150.18     1176.32     13.33 o
   4   3   9      393.56      384.71      7.37 o
   5   3   9      119.17      133.98      4.54 o
   6   3   9       10.02        9.69      2.58 o
   7   3   9       16.69       15.69      3.29 o
  -7   4   9        6.60        7.46      2.52 o
  -6   4   9       20.20       14.58      2.82 o
  -5   4   9        6.40        8.74      2.08 o
  -4   4   9       19.71       23.34      2.45 o
  -3   4   9       29.52       25.23      2.05 o
  -2   4   9       34.48       33.54      2.33 o
  -1   4   9      162.77      146.66      4.25 o
   0   4   9       13.08       11.53      1.32 o
   1   4   9      203.78      201.66      6.16 o
   2   4   9      252.01      225.35      5.30 o
   3   4   9       29.50       31.80      2.47 o
   4   4   9       12.91       15.16      2.10 o
   5   4   9       23.81       26.95      3.52 o
   6   4   9        2.71        2.60      2.38 o
  -6   5   9       41.62       46.19      6.10 o
  -5   5   9        4.01       10.38      2.25 o
  -4   5   9        2.00        0.60      1.46 o
  -3   5   9      363.73      384.94     10.07 o
  -2   5   9      356.01      369.10      6.50 o
  -1   5   9      906.29      879.52     10.43 o
   0   5   9      478.34      468.88      7.99 o
   1   5   9      474.79      491.90      8.48 o
   2   5   9      879.82      849.43     11.77 o
   3   5   9      204.21      189.47      5.43 o
   4   5   9       20.62       14.96      2.94 o
   5   5   9        6.43       13.86      3.15 o
  -5   6   9      261.88      263.67     17.74 o
  -4   6   9       64.44       75.62      8.62 o
  -3   6   9        1.26        3.72      1.84 o
  -2   6   9        6.80        7.35      1.85 o
  -1   6   9      327.25      320.70     12.07 o
   0   6   9        0.56        0.18      1.59 o
   1   6   9      173.58      164.08      6.13 o
   2   6   9        9.08       11.72      3.59 o
   3   6   9      258.38      260.45     10.96 o
   4   6   9       81.05       92.73      6.13 o
  -2   7   9      132.67      110.23      8.89 o
  -1   7   9      171.81      191.88     11.56 o
   0   7   9      108.25      136.80      6.61 o
   1   7   9      118.75      123.51      9.43 o
   2   7   9      156.63      148.04      9.81 o
  -8   0  10       53.44       52.05      6.61 o
  -7   0  10      750.37      744.53     20.90 o
  -6   0  10        3.38        1.97      2.86 o
  -5   0  10       25.57       10.67      3.14 o
  -4   0  10     4901.10     5218.19     69.65 o
  -3   0  10     1596.31     1666.32     15.07 o
  -2   0  10      246.28      228.29      6.94 o
  -1   0  10      794.79      771.81      7.97 o
   0   0  10     7619.03     7810.21     55.20 o
   1   0  10     1615.38     1565.77     15.90 o
   2   0  10      421.54      431.62     16.47 o
   3   0  10     1717.95     1711.49     25.93 o
   4   0  10     1327.83     1292.69     16.04 o
   5   0  10       45.75       57.83      5.81 o
   6   0  10        6.70        2.35      3.49 o
   7   0  10      233.19      234.95     12.10 o
  -8   1  10        1.16        5.72      2.40 o
  -7   1  10        4.95        7.03      2.49 o
  -6   1  10      591.71      550.20     11.61 o
  -5   1  10      202.84      206.75     11.29 o
  -4   1  10      819.35      794.72      8.60 o
  -3   1  10       12.92       10.25      1.86 o
  -2   1  10     2260.20     2656.20     18.05 o
  -1   1  10      817.81      830.83      6.00 o
   0   1  10      493.33      589.56      5.19 o
   1   1  10      317.23      253.62      4.81 o
   2   1  10      387.90      413.91      6.29 o
   3   1  10       27.74       26.27      1.38 o
   4   1  10        8.15       13.18      1.75 o
   5   1  10        2.57        0.92      1.29 o
   6   1  10       59.89       59.80      5.89 o
   7   1  10        0.24       -1.32      2.47 o
   8   1  10       36.35       32.84      6.45 o
  -8   2  10      220.83      218.39      8.47 o
  -7   2  10      121.49      129.90      6.22 o
  -6   2  10      103.71      106.95      5.32 o
  -5   2  10      661.65      667.68     10.84 o
  -4   2  10      924.32      893.71      9.70 o
  -3   2  10      572.76      541.32      6.74 o
  -2   2  10       79.09       39.40      1.50 o
  -1   2  10     3615.77     3544.20     21.28 o
   0   2  10     2314.47     2618.43     20.44 o
   1   2  10     2577.61     2645.59     22.03 o
   2   2  10      752.82      632.31      8.52 o
   3   2  10      799.48      770.52      9.80 o
   4   2  10      273.49      278.69      5.95 o
   5   2  10      105.98       98.35      3.89 o
   6   2  10      356.68      392.77      8.11 o
   7   2  10      131.00      153.90     10.51 o
  -8   3  10       26.77       28.74      5.32 o
  -7   3  10       51.98       49.28      4.64 o
  -6   3  10        1.48        3.64      2.43 o
  -5   3  10       34.51       38.66      3.02 o
  -4   3  10       64.13       73.03      3.37 o
  -3   3  10      280.03      281.86      5.05 o
  -2   3  10       23.19       27.70      1.77 o
  -1   3  10        0.49        0.39      0.63 o
   0   3  10      166.95      177.91      3.26 o
   1   3  10       68.69       61.40      2.67 o
   2   3  10      446.01      465.62      7.41 o
   3   3  10      655.24      673.23     10.14 o
   4   3  10      127.25      124.24      5.93 o
   5   3  10       80.70       73.71      3.74 o
   6   3  10       57.27       50.22      5.24 o
   7   3  10       11.84       15.02      3.25 o
  -7   4  10      239.34      230.58      8.63 o
  -6   4  10      716.04      712.74     20.90 o
  -5   4  10      142.47      137.25      4.98 o
  -4   4  10       41.72       32.67      2.77 o
  -3   4  10      108.49      108.70      4.82 o
  -2   4  10      674.74      666.58     10.37 o
  -1   4  10      646.55      667.08     13.43 o
   0   4  10     2526.43     2542.27     21.22 o
   1   4  10      942.89      957.49     11.74 o
   2   4  10      304.18      275.25      5.96 o
   3   4  10      144.28      130.32      4.31 o
   4   4  10      541.51      536.04      9.27 o
   5   4  10      226.62      234.08      8.11 o
   6   4  10       23.83       18.61      3.45 o
  -6   5  10       39.09       39.41      4.41 o
  -5   5  10      197.25      193.71      6.25 o
  -4   5  10      233.06      245.87      6.65 o
  -3   5  10        8.58       10.36      1.70 o
  -2   5  10       11.56       11.35      1.71 o
  -1   5  10       56.52       61.60      3.64 o
   0   5  10        3.33        0.73      1.47 o
   1   5  10      101.15       87.67      5.27 o
   2   5  10       10.10       13.59      2.08 o
   3   5  10      165.30      157.05      5.01 o
   4   5  10      202.40      183.54      7.29 o
   5   5  10        3.28        3.09      2.41 o
  -5   6  10        5.27        6.48      2.42 o
  -4   6  10      106.87      123.46      6.21 o
  -3   6  10      158.16      153.19      5.98 o
  -2   6  10       15.58       13.47      2.38 o
  -1   6  10      168.11      168.74     10.62 o
   0   6  10      320.63      342.60      8.02 o
   1   6  10      361.27      367.17      7.84 o
   2   6  10      337.15      361.19     10.56 o
   3   6  10      328.63      294.21     14.08 o
   4   6  10       20.94       22.96      4.13 o
  -2   7  10        3.42        3.21      3.08 o
  -1   7  10        2.20        3.80      2.02 o
   0   7  10       14.96       12.02      2.36 o
   1   7  10      124.92      134.30      6.47 o
  -8   1  11       76.08       74.13      5.60 o
  -7   1  11      104.65       99.55      6.29 o
  -6   1  11      256.77      237.92      7.54 o
  -5   1  11      210.26      197.46      6.44 o
  -4   1  11      708.60      683.84      7.93 o
  -3   1  11     3602.66     3739.21     22.52 o
  -2   1  11     2996.51     2924.62     18.00 o
  -1   1  11       44.13       17.88      0.95 o
   0   1  11      328.77      308.81      3.28 o
   1   1  11     4127.79     4318.79     32.66 o
   2   1  11     1271.08     1241.25     12.49 o
   3   1  11      972.16      908.43     10.59 o
   4   1  11      694.72      710.04     14.53 o
   5   1  11      155.36      136.56      6.11 o
   6   1  11       89.56       96.45      5.57 o
   7   1  11       58.48       70.77      5.49 o
  -8   2  11      112.73      122.10      6.64 o
  -7   2  11      207.00      198.28      7.61 o
  -6   2  11        9.37        6.61      2.16 o
  -5   2  11       76.86       66.97      3.51 o
  -4   2  11       65.17       72.11      2.70 o
  -3   2  11       95.26      103.66      2.91 o
  -2   2  11      225.36      259.74      3.49 o
  -1   2  11     2080.58     2269.41     14.82 o
   0   2  11       50.83       44.64      1.90 o
   1   2  11        0.06        0.19      0.89 o
   2   2  11        2.74        4.52      1.15 o
   3   2  11      864.76      896.88     11.00 o
   4   2  11        3.14        3.14      1.39 o
   5   2  11       11.17       13.77      2.16 o
   6   2  11       18.90       20.02      2.65 o
   7   2  11       32.82       23.41      5.68 o
  -8   3  11       39.36       49.93      5.01 o
  -7   3  11      542.34      536.88     39.46 o
  -6   3  11      795.08      770.77     14.87 o
  -5   3  11      478.46      482.29      8.95 o
  -4   3  11      185.80      188.51      4.41 o
  -3   3  11       30.66       23.24      1.85 o
  -2   3  11       27.22       19.68      1.59 o
  -1   3  11      871.00      834.73     12.44 o
   0   3  11     3722.39     3870.12     29.69 o
   1   3  11     2607.79     2755.56     45.94 o
   2   3  11     1063.14     1076.37     23.23 o
   3   3  11        6.78        4.58      2.85 o
   4   3  11      261.12      252.59      6.03 o
   5   3  11      818.17      827.75     12.68 o
   6   3  11       49.55       46.35      7.02 o
   7   3  11        1.11       -1.33      3.62 o
  -7   4  11       34.75       26.50      3.91 o
  -6   4  11       12.82       11.71      2.41 o
  -5   4  11        7.72       11.81      2.22 o
  -4   4  11      196.43      210.62      5.78 o
  -3   4  11       30.99       27.19      2.29 o
  -2   4  11        2.09        2.80      1.10 o
  -1   4  11        5.71        2.48      0.96 o
   0   4  11       10.50        7.97      2.60 o
   1   4  11        1.63        1.71      1.36 o
   2   4  11      113.60      116.62      4.08 o
   3   4  11       36.07       42.85      2.92 o
   4   4  11      647.54      624.45     10.29 o
   5   4  11       11.20       16.82      3.10 o
   6   4  11        5.91        1.21      2.27 o
  -6   5  11      494.29      510.45     10.67 o
  -5   5  11      421.06      430.36      9.33 o
  -4   5  11       33.30       31.36      3.93 o
  -3   5  11       28.49       31.60      2.51 o
  -2   5  11       52.93       57.23      2.94 o
  -1   5  11      521.58      471.77      8.97 o
   0   5  11      284.42      272.70      8.20 o
   1   5  11      592.74      584.34      9.47 o
   2   5  11      671.03      696.24     14.10 o
   3   5  11      409.04      407.51      9.01 o
   4   5  11       97.38       85.67      5.34 o
   5   5  11       89.80       93.50     13.47 o
  -5   6  11        0.59        4.38      2.89 o
  -4   6  11        7.82       11.08      4.70 o
  -3   6  11      323.10      352.07     10.04 o
  -2   6  11        1.47        3.76      1.77 o
  -1   6  11      131.81      129.31      6.43 o
   0   6  11       14.79       13.13      2.59 o
   1   6  11       15.10       16.20      3.45 o
   2   6  11       24.45       31.34      4.42 o
   3   6  11        1.14       -1.27      2.89 o
   4   6  11        0.66       -3.89      3.89 o
  -2   7  11      240.14      251.59     13.50 o
  -1   7  11       26.11       26.57      7.03 o
   0   7  11       22.51       26.44      3.08 o
   1   7  11       62.93       59.81      4.16 o
  -8   0  12      614.55      653.93     21.15 o
  -7   0  12      754.07      771.40     21.79 o
  -6   0  12       13.69        9.46      3.78 o
  -5   0  12      743.76      731.80     18.45 o
  -4   0  12      748.33      699.61     10.14 o
  -3   0  12      800.20      763.51      8.87 o
  -2   0  12     5985.26     6622.18     61.43 o
  -1   0  12     1291.88     1325.51     12.34 o
   0   0  12       57.06        7.84      0.97 o
   1   0  12     2008.35     1878.47     25.80 o
   2   0  12     3723.65     4160.19     58.48 o
   3   0  12      624.02      552.44      8.55 o
   4   0  12      175.81      131.38      7.81 o
   5   0  12      155.92      163.33      9.40 o
   6   0  12      599.37      542.30     17.50 o
   7   0  12       42.34       40.52      6.73 o
  -8   1  12      213.03      200.55      8.25 o
  -7   1  12        8.20        7.97      2.56 o
  -6   1  12      183.40      161.47      7.56 o
  -5   1  12       12.49       11.43      2.35 o
  -4   1  12      125.07      134.90      3.40 o
  -3   1  12     1395.20     1480.68     10.79 o
  -2   1  12      300.55      293.51      3.99 o
  -1   1  12      694.84      738.63      5.79 o
   0   1  12     1283.81     1458.40      9.24 o
   1   1  12      611.10      547.27      9.33 o
   2   1  12       10.35       11.05      1.43 o
   3   1  12      187.43      190.22      4.46 o
   4   1  12       10.04        9.10      1.69 o
   5   1  12      238.98      233.49      7.78 o
   6   1  12       76.02       80.18      5.46 o
   7   1  12       53.91       56.52      5.25 o
  -8   2  12       85.09       88.48      6.07 o
  -7   2  12       35.21       39.64      6.07 o
  -6   2  12      581.71      582.43     12.85 o
  -5   2  12      495.64      474.70      8.65 o
  -4   2  12      761.24      732.04      8.91 o
  -3   2  12      895.70      872.09      9.26 o
  -2   2  12     1152.76     1128.07      8.94 o
  -1   2  12      963.79      887.18      7.48 o
   0   2  12      212.43      204.33      3.08 o
   1   2  12     1360.63     1334.49     13.56 o
   2   2  12     1667.35     1637.68     19.44 o
   3   2  12     1652.69     1725.44     17.27 o
   4   2  12      153.93      141.84      4.43 o
   5   2  12      295.73      278.97      6.58 o
   6   2  12      135.87      139.37      6.58 o
   7   2  12       33.95       46.81      7.11 o
  -7   3  12      153.58      164.50      7.28 o
  -6   3  12      170.04      155.55      6.60 o
  -5   3  12      173.80      155.69      5.14 o
  -4   3  12      192.51      167.24      7.07 o
  -3   3  12      248.08      247.02      4.86 o
  -2   3  12       11.90       10.73      1.37 o
  -1   3  12       44.88       42.07      1.69 o
   0   3  12       17.92       12.08      1.59 o
   1   3  12       21.47       12.52      1.73 o
   2   3  12       28.52       24.11      2.21 o
   3   3  12        0.32        1.38      1.29 o
   4   3  12       53.30       56.46      4.24 o
   5   3  12      354.63      343.61     10.82 o
   6   3  12        0.68       -0.83      2.41 o
   7   3  12        0.12       -2.89      3.81 o
  -7   4  12       11.57       12.88      3.00 o
  -6   4  12      437.55      416.63      9.23 o
  -5   4  12     1250.06     1223.91     16.17 o
  -4   4  12      483.95      508.55      9.60 o
  -3   4  12       16.80       17.52      1.92 o
  -2   4  12       61.85       66.74      4.57 o
  -1   4  12      577.00      569.20      9.32 o
   0   4  12     1178.75     1130.92     18.42 o
   1   4  12      400.01      378.16      7.06 o
   2   4  12     1147.87     1150.82     14.00 o
   3   4  12      364.67      361.20      7.43 o
   4   4  12      207.44      219.25      6.05 o
   5   4  12      173.04      158.99      8.23 o
   6   4  12      164.22      160.02      7.28 o
  -6   5  12       70.49       69.98      4.56 o
  -5   5  12       14.74       17.54      2.58 o
  -4   5  12        1.87        0.47      2.04 o
  -3   5  12      204.34      205.96      5.20 o
  -2   5  12       18.62       15.02      2.38 o
  -1   5  12      173.99      160.77      5.28 o
   0   5  12       70.52       60.59      7.07 o
   1   5  12        0.13       -1.24      1.24 o
   2   5  12      119.40      116.60      6.64 o
   3   5  12       42.61       50.43      5.22 o
   4   5  12       53.95       46.75      4.53 o
   5   5  12       20.97       17.29      3.49 o
  -4   6  12       85.11       81.70      4.66 o
  -3   6  12       65.41       64.47      5.39 o
  -2   6  12       73.94       83.78      4.61 o
  -1   6  12       13.09       14.64      2.35 o
   0   6  12      114.69      124.04      5.29 o
   1   6  12      633.03      605.95     13.45 o
   2   6  12      281.37      284.57      7.24 o
   3   6  12      108.66      108.61      9.45 o
  -1   7  12       24.42       26.84      3.25 o
   0   7  12      150.49      161.90      7.14 o
  -8   1  13       59.89       61.10      7.54 o
  -7   1  13      410.36      428.00     19.13 o
  -6   1  13      147.43      138.24      5.97 o
  -5   1  13      295.47      290.55      8.03 o
  -4   1  13     1248.39     1228.25     12.69 o
  -3   1  13     1599.50     1575.15     11.48 o
  -2   1  13     2245.41     2199.36     13.47 o
  -1   1  13     1249.20     1204.08      8.34 o
   0   1  13      488.42      446.73      4.06 o
   1   1  13      314.73      285.37      6.66 o
   2   1  13      776.95      731.34      9.07 o
   3   1  13     2410.07     2421.39     21.77 o
   4   1  13      542.27      521.56     11.17 o
   5   1  13       65.10       66.78      6.65 o
   6   1  13      138.59      148.52      6.94 o
   7   1  13      137.21      126.89      7.32 o
  -8   2  13      127.70      119.95     11.86 o
  -7   2  13       56.42       52.08      7.75 o
  -6   2  13        1.39        2.87      1.88 o
  -5   2  13      217.21      214.79     11.05 o
  -4   2  13       99.50       96.88      3.16 o
  -3   2  13       85.96       81.06      3.92 o
  -2   2  13      593.47      599.76      5.99 o
  -1   2  13        0.01        0.09      0.62 o
   0   2  13      650.32      668.68      8.56 o
   1   2  13      525.52      529.48      9.06 o
   2   2  13        5.09        4.85      1.37 o
   3   2  13      257.72      258.91      6.39 o
   4   2  13       13.25       11.70      2.80 o
   5   2  13        6.94        9.58      2.03 o
   6   2  13       80.52       74.70      5.37 o
   7   2  13       38.43       43.44      7.34 o
  -7   3  13      150.09      142.74     13.21 o
  -6   3  13      601.45      596.44     10.87 o
  -5   3  13      750.35      714.31     16.29 o
  -4   3  13      422.86      413.46      6.77 o
  -3   3  13      350.84      358.35      5.96 o
  -2   3  13       29.22       24.95      1.82 o
  -1   3  13      963.07      949.89      8.45 o
   0   3  13     1969.28     1921.86     23.42 o
   1   3  13      673.34      646.17      9.12 o
   2   3  13      329.35      330.32      6.72 o
   3   3  13      337.78      326.82      7.82 o
   4   3  13      750.92      753.80     11.22 o
   5   3  13      199.57      198.83      5.90 o
   6   3  13      126.04      128.84      9.84 o
  -7   4  13      147.01      141.25      7.07 o
  -6   4  13      206.04      220.76      6.93 o
  -5   4  13     1566.37     1533.52     18.76 o
  -4   4  13       23.93       28.88      2.42 o
  -3   4  13     1477.33     1410.27     14.32 o
  -2   4  13       26.35       34.81      2.27 o
  -1   4  13      179.71      170.64      7.30 o
   0   4  13       19.89       19.20      1.85 o
   1   4  13        5.93        9.27      1.80 o
   2   4  13        1.35        1.63      1.35 o
   3   4  13       44.64       42.78      3.10 o
   4   4  13       29.92       30.90      2.95 o
   5   4  13      150.96      167.98     11.10 o
   6   4  13      172.52      179.45      7.80 o
  -6   5  13        6.79       13.13      2.70 o
  -5   5  13      121.35      118.92      5.08 o
  -4   5  13     1501.32     1473.54     18.50 o
  -3   5  13      561.18      569.66      8.88 o
  -2   5  13        9.83       12.09      2.21 o
  -1   5  13        2.46        2.07      1.43 o
   0   5  13        2.22        3.52      1.42 o
   1   5  13      320.55      318.35      7.04 o
   2   5  13     1183.63     1192.91     15.31 o
   3   5  13      894.12      909.77     13.33 o
   4   5  13       91.38       90.63      5.86 o
   5   5  13       13.60       17.70      3.66 o
  -4   6  13        5.56        7.26      2.81 o
  -3   6  13      154.17      141.73      5.74 o
  -2   6  13        2.34        4.17      2.10 o
  -1   6  13        0.00        0.50      1.68 o
   0   6  13        6.75        3.37      1.79 o
   1   6  13       57.56       63.43      4.87 o
   2   6  13       42.24       48.72      3.59 o
   3   6  13        0.77       -1.34      2.14 o
  -8   0  14      158.65      166.92     11.05 o
  -7   0  14       97.04      105.79      8.38 o
  -6   0  14     1069.20     1147.42     26.36 o
  -5   0  14     1745.79     1805.73     33.12 o
  -4   0  14       44.17       31.96      2.33 o
  -3   0  14      609.30      558.32      7.58 o
  -2   0  14      683.04      687.30     19.35 o
  -1   0  14     3949.57     4239.25     32.63 o
   0   0  14     8310.07     8595.40     76.88 o
   1   0  14     1224.56     1096.47     14.82 o
   2   0  14      526.62      518.45     14.35 o
   3   0  14      182.09      125.89      7.72 o
   4   0  14     1210.76     1194.20     26.11 o
   5   0  14      424.18      396.59     14.70 o
   6   0  14      328.67      301.29     13.94 o
   7   0  14       37.16       43.89      7.02 o
  -8   1  14        3.43        0.89      2.39 o
  -7   1  14        7.92        5.11      2.40 o
  -6   1  14        0.54        2.38      1.81 o
  -5   1  14      262.89      257.98      7.59 o
  -4   1  14       14.24       19.09      1.71 o
  -3   1  14      727.93      736.81      6.89 o
  -2   1  14       41.37       48.52      1.61 o
  -1   1  14       43.76       35.48      1.36 o
   0   1  14       63.37       67.52      1.56 o
   1   1  14        8.14        3.75      1.01 o
   2   1  14      192.17      191.93      4.41 o
   3   1  14       13.70       11.30      1.68 o
   4   1  14        2.18        2.13      2.28 o
   5   1  14      330.05      333.23      9.57 o
   6   1  14       14.00       13.39      3.46 o
   7   1  14        6.65        9.88      3.57 o
  -8   2  14       90.54      113.10      6.75 o
  -7   2  14       57.39       62.19      7.86 o
  -6   2  14      180.05      185.68      7.05 o
  -5   2  14      239.95      234.78      6.16 o
  -4   2  14     1387.02     1442.96     15.37 o
  -3   2  14     1522.47     1499.73     13.62 o
  -2   2  14     2524.57     2472.70     20.03 o
  -1   2  14      183.10      169.34      2.99 o
   0   2  14       47.76       49.29      2.21 o
   1   2  14      681.25      616.04      8.53 o
   2   2  14     1641.61     1597.62     17.46 o
   3   2  14      860.39      904.61     11.64 o
   4   2  14      304.71      298.48      6.59 o
   5   2  14      411.22      385.23     10.30 o
   6   2  14       19.98       29.04      4.09 o
   7   2  14       60.97       76.73      8.83 o
  -7   3  14      221.68      219.32      8.43 o
  -6   3  14       30.17       25.93      3.00 o
  -5   3  14       23.37       20.69      2.67 o
  -4   3  14      431.54      411.23      6.86 o
  -3   3  14      137.33      133.23      6.25 o
  -2   3  14      538.03      514.21      7.02 o
  -1   3  14      395.77      383.28      5.86 o
   0   3  14       98.78      105.53      3.24 o
   1   3  14       15.85       20.58      2.09 o
   2   3  14       59.31       63.43      3.37 o
   3   3  14       47.53       44.19      2.98 o
   4   3  14       98.07       88.88      4.10 o
   5   3  14       40.89       31.55      3.50 o
   6   3  14        5.80        0.41      4.00 o
  -7   4  14      159.85      151.16     11.13 o
  -6   4  14      271.26      283.82      7.74 o
  -5   4  14       74.15       85.42      4.22 o
  -4   4  14      419.37      383.66      7.01 o
  -3   4  14     1770.11     1809.42     17.06 o
  -2   4  14      344.74      385.14      7.99 o
  -1   4  14       50.18       50.19      3.20 o
   0   4  14        3.10        4.27      1.30 o
   1   4  14      418.40      421.71      7.75 o
   2   4  14      500.33      484.82      8.65 o
   3   4  14      425.55      421.41      8.33 o
   4   4  14      979.49      984.24     14.01 o
   5   4  14      153.91      161.13      7.15 o
  -6   5  14        3.98        3.85      2.05 o
  -5   5  14       64.61       72.87      9.03 o
  -4   5  14      129.83      136.58      4.55 o
  -3   5  14       16.48       21.82      2.85 o
  -2   5  14       49.07       50.51      3.72 o
  -1   5  14        0.23       -0.83      1.22 o
   0   5  14       37.61       32.67      2.95 o
   1   5  14       44.02       34.60      2.95 o
   2   5  14       18.49       24.00      2.70 o
   3   5  14      155.38      152.18      7.04 o
   4   5  14       34.92       39.92      4.40 o
  -4   6  14      261.71      279.84     10.02 o
  -3   6  14      101.68       93.84      5.07 o
  -2   6  14       42.97       47.09      3.88 o
  -1   6  14      101.88      103.86      5.46 o
   0   6  14      244.18      235.95      7.13 o
   1   6  14       71.93       77.14      7.21 o
   2   6  14       64.60       69.49      5.70 o
   3   6  14      161.43      151.65     10.43 o
  -8   1  15       48.68       52.88      6.81 o
  -7   1  15       57.99       54.12      4.78 o
  -6   1  15       64.09       67.96      4.70 o
  -5   1  15     1119.41     1147.23     12.10 o
  -4   1  15     1132.99     1163.86     11.65 o
  -3   1  15     1381.96     1403.46     12.68 o
  -2   1  15     1591.07     1536.37     10.54 o
  -1   1  15      301.59      245.86      3.25 o
   0   1  15     1645.28     1717.12     12.66 o
   1   1  15     2078.43     2128.82     16.45 o
   2   1  15      729.19      712.76      9.34 o
   3   1  15      205.77      206.36     10.21 o
   4   1  15       66.20       66.58      4.73 o
   5   1  15      423.03      398.41     16.43 o
   6   1  15      311.78      313.03     13.18 o
   7   1  15       49.11       49.29      5.70 o
  -8   2  15       10.41       11.15      3.08 o
  -7   2  15       90.91      105.43      8.51 o
  -6   2  15       39.29       36.73      3.87 o
  -5   2  15       93.75       75.62      3.12 o
  -4   2  15       28.38       28.95      2.16 o
  -3   2  15      185.01      193.19      4.19 o
  -2   2  15      236.30      246.15      3.83 o
  -1   2  15     1060.33     1166.59      9.46 o
   0   2  15      227.10      225.44      4.39 o
   1   2  15      561.81      544.62      8.14 o
   2   2  15       33.38       29.62      3.13 o
   3   2  15        0.75        2.82      1.47 o
   4   2  15       20.55       22.32      3.44 o
   5   2  15       68.09       62.81      5.09 o
   6   2  15       67.79       59.35      5.21 o
  -7   3  15      254.39      281.92      9.57 o
  -6   3  15      332.67      319.99      8.02 o
  -5   3  15      272.03      266.15      5.82 o
  -4   3  15      220.79      218.38      5.03 o
  -3   3  15      205.16      203.41      4.59 o
  -2   3  15     1234.61     1280.52     12.49 o
  -1   3  15     4635.95     4723.69     33.12 o
   0   3  15      235.24      197.77      4.40 o
   1   3  15       70.72       75.71      3.73 o
   2   3  15       72.75       78.45      3.56 o
   3   3  15      560.26      548.72     10.84 o
   4   3  15      922.45      928.79     13.05 o
   5   3  15      402.89      406.02     11.02 o
   6   3  15       87.73       89.88      8.89 o
  -6   4  15       70.76       68.68      4.95 o
  -5   4  15       19.58       23.31      2.83 o
  -4   4  15       48.21       50.64      3.46 o
  -3   4  15      165.68      141.40      4.14 o
  -2   4  15      624.87      625.37     12.52 o
  -1   4  15      502.75      450.70     12.60 o
   0   4  15      699.29      675.76     10.94 o
   1   4  15      289.98      244.10      6.04 o
   2   4  15      124.85      113.63      4.33 o
   3   4  15      179.98      162.07      9.96 o
   4   4  15       23.79       27.81      2.96 o
   5   4  15      112.78      128.31      7.32 o
  -5   5  15       89.95      106.14      5.10 o
  -4   5  15      202.34      207.12      6.64 o
  -3   5  15      678.31      654.90     11.73 o
  -2   5  15     1223.25     1200.79     16.44 o
  -1   5  15        2.85        7.60      1.98 o
   0   5  15       73.74       59.46      3.72 o
   1   5  15      174.24      156.36      5.23 o
   2   5  15      641.43      661.26     11.45 o
   3   5  15      220.74      191.73      6.08 o
   4   5  15      202.49      219.43      8.41 o
  -4   6  15        0.14        1.11      2.55 o
  -3   6  15       10.84       14.02      2.65 o
  -2   6  15       94.03       91.16      5.01 o
  -1   6  15       45.18       48.30      3.94 o
   0   6  15       83.32       82.80      6.30 o
   1   6  15       80.91       86.35      7.78 o
   2   6  15       18.43       23.67      2.86 o
  -8   0  16     1487.22     1531.18     35.66 o
  -7   0  16      170.57      148.47      9.75 o
  -6   0  16      556.40      572.98     17.91 o
  -5   0  16     1433.59     1467.79     29.25 o
  -4   0  16     2936.38     2928.55     42.13 o
  -3   0  16      719.12      711.88     12.85 o
  -2   0  16       57.89       54.52      2.55 o
  -1   0  16     2123.92     2202.83     19.38 o
   0   0  16     3163.45     3096.03     25.21 o
   1   0  16     3213.44     3165.92     47.67 o
   2   0  16      435.79      433.18     14.01 o
   3   0  16        6.55        6.10      3.75 o
   4   0  16       19.20       13.91      4.38 o
   5   0  16      585.69      585.30     19.12 o
   6   0  16      531.58      494.79     18.42 o
   7   0  16       81.84      100.70      9.59 o
  -8   1  16      137.97      134.91     11.40 o
  -7   1  16       56.53       45.03      4.54 o
  -6   1  16      510.22      493.22     20.29 o
  -5   1  16      112.27      107.06      5.41 o
  -4   1  16      442.96      427.37      6.47 o
  -3   1  16        4.44        3.85      1.16 o
  -2   1  16      456.96      455.80      4.89 o
  -1   1  16       12.53       18.79      1.17 o
   0   1  16       76.83       85.81      2.34 o
   1   1  16       93.39      108.13      3.95 o
   2   1  16      443.92      442.74     10.01 o
   3   1  16        0.41        0.47      3.14 o
   4   1  16      176.58      157.98      6.85 o
   5   1  16      146.96      142.18      7.01 o
   6   1  16       46.40       37.30      4.70 o
  -7   2  16      361.42      345.69     19.56 o
  -6   2  16      185.77      193.92      8.78 o
  -5   2  16       23.05       29.74      2.37 o
  -4   2  16      385.65      372.31      6.32 o
  -3   2  16     1511.83     1541.45     14.17 o
  -2   2  16     2298.57     2446.56     25.26 o
  -1   2  16      869.78      852.53     13.08 o
   0   2  16     1128.32     1091.34     11.04 o
   1   2  16      162.85      143.07      4.48 o
   2   2  16      492.24      478.57      9.29 o
   3   2  16      511.53      513.20      8.60 o
   4   2  16      401.71      397.52     10.38 o
   5   2  16       87.32       94.18      6.03 o
   6   2  16       84.12       81.93     10.04 o
  -7   3  16        2.15       -0.01      1.74 o
  -6   3  16       26.09       26.05      3.09 o
  -5   3  16      109.62      111.21      3.94 o
  -4   3  16        2.28        1.58      1.09 o
  -3   3  16      112.92      108.38      3.49 o
  -2   3  16      628.44      598.99      9.73 o
  -1   3  16      222.34      207.27      5.46 o
   0   3  16     1127.20     1061.54     11.38 o
   1   3  16      243.35      224.08      7.73 o
   2   3  16      516.96      468.82      9.32 o
   3   3  16       44.61       48.91      3.24 o
   4   3  16      266.64      245.40      6.65 o
   5   3  16        3.30        9.96      3.11 o
   6   3  16       37.23       40.11      7.18 o
  -6   4  16      259.90      255.79      8.19 o
  -5   4  16      211.10      217.54      7.50 o
  -4   4  16      414.64      443.92      7.76 o
  -3   4  16      144.70      149.86      5.33 o
  -2   4  16      497.32      479.80     13.55 o
  -1   4  16     1964.11     1942.09     27.46 o
   0   4  16      165.78      190.30      4.71 o
   1   4  16        3.85        4.57      1.71 o
   2   4  16       42.88       50.74      3.37 o
   3   4  16      518.53      522.24      9.66 o
   4   4  16      343.43      346.03      8.93 o
   5   4  16      168.30      189.08     13.20 o
  -5   5  16       39.22       43.28      4.93 o
  -4   5  16       29.67       17.51      2.77 o
  -3   5  16       14.99       21.40      2.93 o
  -2   5  16       27.99       21.17      2.75 o
  -1   5  16       36.87       28.33      3.25 o
   0   5  16       25.30       22.38      3.71 o
   1   5  16       89.38       80.33      5.04 o
   2   5  16       14.52       17.67      2.58 o
   3   5  16       35.33       32.48      3.30 o
   4   5  16        6.19       14.28      2.52 o
  -3   6  16      197.56      225.68      7.38 o
  -2   6  16      162.47      157.52      6.21 o
  -1   6  16      132.08      130.40      5.53 o
   0   6  16      164.56      167.62      6.21 o
   1   6  16       49.85       42.18      4.64 o
   2   6  16       29.58       29.81      7.34 o
  -8   1  17      242.43      231.78      9.36 o
  -7   1  17      731.73      728.10     15.57 o
  -6   1  17      123.31      119.63      5.92 o
  -5   1  17       21.63       15.84      3.71 o
  -4   1  17      187.85      199.47      4.45 o
  -3   1  17     2055.55     2065.81     17.12 o
  -2   1  17     1406.17     1391.91     10.11 o
  -1   1  17      951.85      955.08      8.67 o
   0   1  17     1901.20     1960.24     14.34 o
   1   1  17      948.35      922.82      9.60 o
   2   1  17     1378.85     1438.98     20.31 o
   3   1  17      531.63      541.83     11.93 o
   4   1  17        2.17        3.23      2.58 o
   5   1  17       28.95       39.35      4.64 o
   6   1  17      196.82      200.37     17.86 o
  -7   2  17      254.89      235.56      8.72 o
  -6   2  17        0.18       -1.06      2.38 o
  -5   2  17      124.74      109.43      3.79 o
  -4   2  17      167.94      163.18      4.47 o
  -3   2  17      341.46      356.69      5.93 o
  -2   2  17       19.69       17.26      2.10 o
  -1   2  17      733.12      766.29      8.88 o
   0   2  17       72.37       73.57      2.80 o
   1   2  17      202.61      190.47      4.87 o
   2   2  17       58.85       59.70      3.15 o
   3   2  17     1159.49     1132.41     25.79 o
   4   2  17       47.49       62.59      8.67 o
   5   2  17      553.19      467.52     12.23 o
   6   2  17        5.27        5.06      3.03 o
  -7   3  17        4.60        9.20      6.43 o
  -6   3  17       56.42       45.30      3.72 o
  -5   3  17      275.91      278.60      7.05 o
  -4   3  17      881.67      881.34     11.23 o
  -3   3  17      580.38      583.95      9.98 o
  -2   3  17      366.88      373.28      9.62 o
  -1   3  17      826.33      826.30     11.77 o
   0   3  17     1637.93     1615.64     15.20 o
   1   3  17     1180.69     1153.36     13.98 o
   2   3  17      190.19      178.00      5.92 o
   3   3  17        3.45        3.42      1.79 o
   4   3  17     1025.62     1005.67     18.01 o
   5   3  17      486.90      516.84     13.11 o
  -6   4  17        8.01        6.05      2.17 o
  -5   4  17       35.59       38.63      2.92 o
  -4   4  17        2.75        3.46      1.88 o
  -3   4  17       32.43       29.64      3.04 o
  -2   4  17       22.04       16.17      2.53 o
  -1   4  17      321.84      309.72     10.27 o
   0   4  17       11.31       14.65      2.17 o
   1   4  17      286.19      280.78      8.23 o
   2   4  17        3.35        5.94      1.85 o
   3   4  17       13.31       14.22      2.92 o
   4   4  17       35.04       32.75      3.27 o
   5   4  17       62.80       72.29      5.81 o
  -5   5  17       59.46       59.25      5.60 o
  -4   5  17       74.63       68.22      4.55 o
  -3   5  17      202.29      227.92      7.06 o
  -2   5  17      705.36      782.99     13.90 o
  -1   5  17      495.89      474.91      9.91 o
   0   5  17       91.87       71.85      5.51 o
   1   5  17       23.28       28.53     10.48 o
   2   5  17      196.31      191.42      6.42 o
   3   5  17      141.39      139.91      5.52 o
   4   5  17      136.88      149.40      8.48 o
  -3   6  17        0.04       -0.82      2.83 o
  -2   6  17        7.21        7.77      2.21 o
  -1   6  17        7.39        6.89      2.25 o
   0   6  17       75.63       69.22      4.58 o
   1   6  17       10.34        9.37      2.25 o
  -8   0  18       60.28       70.03      8.19 o
  -7   0  18       25.84       28.80      5.75 o
  -6   0  18     1045.03     1031.66     25.53 o
  -5   0  18       76.03       82.67      7.02 o
  -4   0  18      163.43      162.43      6.02 o
  -3   0  18     1222.44     1239.04     15.02 o
  -2   0  18      281.44      258.89      5.26 o
  -1   0  18      157.11      150.20      3.88 o
   0   0  18     4899.29     5028.34     49.57 o
   1   0  18     3012.28     3073.61     33.58 o
   2   0  18       27.08       17.63      4.92 o
   3   0  18      302.58      289.54     12.51 o
   4   0  18      353.81      374.68     14.99 o
   5   0  18      208.86      236.53     12.58 o
   6   0  18        4.82       11.53      5.05 o
  -7   1  18        2.82        3.53      2.40 o
  -6   1  18      135.81      137.60      6.43 o
  -5   1  18        0.15       -0.56      1.39 o
  -4   1  18     1000.63      981.45     10.88 o
  -3   1  18      329.33      331.67      5.03 o
  -2   1  18     1449.93     1528.98     12.70 o
  -1   1  18      158.48      166.30      3.38 o
   0   1  18     1323.33     1436.06     12.89 o
   1   1  18       16.24       17.42      4.24 o
   2   1  18       17.63       23.68      3.52 o
   3   1  18      102.46       86.73      5.30 o
   4   1  18      149.84      153.15      6.95 o
   5   1  18       47.78       44.59      4.83 o
   6   1  18      139.37      131.39      7.32 o
  -7   2  18      365.67      358.45     10.83 o
  -6   2  18      331.26      335.38      8.28 o
  -5   2  18      280.20      273.89      5.87 o
  -4   2  18       86.00       81.79      3.22 o
  -3   2  18      304.35      315.66      7.05 o
  -2   2  18     3106.39     3258.39     29.13 o
  -1   2  18     1926.96     1987.94     17.01 o
   0   2  18       90.94       93.83      3.25 o
   1   2  18      722.64      691.33      9.96 o
   2   2  18     2080.82     2091.92     26.75 o
   3   2  18       75.83       73.08      6.91 o
   4   2  18       14.42       11.39      3.89 o
   5   2  18       76.74       75.33      5.74 o
   6   2  18      179.11      199.05     17.36 o
  -7   3  18        9.14        7.05      2.76 o
  -6   3  18      104.80       90.91      4.97 o
  -5   3  18      127.88      122.37      4.19 o
  -4   3  18        2.91        2.13      1.34 o
  -3   3  18        6.62        6.20      1.79 o
  -2   3  18       39.84       33.46      2.89 o
  -1   3  18      173.68      153.14      4.96 o
   0   3  18       41.02       48.94      2.74 o
   1   3  18       53.61       59.29      3.26 o
   2   3  18      221.94      217.19      5.87 o
   3   3  18       10.92        8.65      2.09 o
   4   3  18      141.25      131.12      6.68 o
   5   3  18       21.19       21.87      4.14 o
  -6   4  18       45.06       47.08      4.84 o
  -5   4  18       39.22       43.32      3.79 o
  -4   4  18      504.05      506.31     10.25 o
  -3   4  18      294.46      298.19      7.61 o
  -2   4  18      724.49      734.03     12.04 o
  -1   4  18      410.29      399.24      8.52 o
   0   4  18      240.71      223.33      7.62 o
   1   4  18      659.97      625.01     10.37 o
   2   4  18      170.19      173.54      5.55 o
   3   4  18       60.13       61.86      3.93 o
   4   4  18       62.96       62.52      5.32 o
  -5   5  18       40.77       46.98      7.84 o
  -4   5  18       23.37       18.29      3.02 o
  -3   5  18        9.83        7.20      2.25 o
  -2   5  18      103.13       91.89      5.00 o
  -1   5  18        0.56        0.97      1.71 o
   0   5  18       13.20       10.44      2.29 o
   1   5  18       27.35       23.90      5.65 o
   2   5  18       60.92       57.18      3.95 o
   3   5  18      133.72      121.73      5.29 o
  -2   6  18       13.01       13.55      2.70 o
  -1   6  18      242.40      269.53      8.03 o
   0   6  18      453.55      465.07     12.94 o
   1   6  18       75.61       66.03      4.55 o
  -7   1  19      111.34      119.78      6.58 o
  -6   1  19      695.98      685.65     14.37 o
  -5   1  19     1237.90     1235.57     15.99 o
  -4   1  19       19.77       22.99      2.02 o
  -3   1  19       81.58       83.66      2.68 o
  -2   1  19      469.98      466.06      5.94 o
  -1   1  19     3338.79     3541.87     23.27 o
   0   1  19     1555.98     1583.69     12.63 o
   1   1  19      654.53      615.86      9.91 o
   2   1  19     1444.49     1478.60     21.43 o
   3   1  19      336.18      336.55      9.91 o
   4   1  19       37.29       46.17      4.78 o
   5   1  19      101.46      107.95      6.63 o
   6   1  19       64.95       69.05      5.99 o
  -7   2  19       21.20       19.49      3.53 o
  -6   2  19        9.06       12.73      2.59 o
  -5   2  19     1175.33     1113.69     12.85 o
  -4   2  19      337.17      326.64      6.16 o
  -3   2  19      729.30      677.38     12.49 o
  -2   2  19      286.21      266.42      6.18 o
  -1   2  19       16.68       20.73      1.94 o
   0   2  19       44.34       43.04      2.50 o
   1   2  19       24.45       26.42      2.43 o
   2   2  19        2.13        3.44      2.34 o
   3   2  19      109.50      112.08      6.19 o
   4   2  19        6.98        8.27      3.16 o
   5   2  19      263.14      258.60     26.98 o
  -6   3  19        4.69        5.56      2.07 o
  -5   3  19        2.36        3.81      1.56 o
  -4   3  19     1217.03     1231.14     16.29 o
  -3   3  19      683.06      664.69     11.04 o
  -2   3  19      518.12      508.27     10.20 o
  -1   3  19      435.19      432.00     11.56 o
   0   3  19      321.92      334.35      6.27 o
   1   3  19      202.44      191.87      5.44 o
   2   3  19      625.39      612.15     10.24 o
   3   3  19     1015.69     1022.19     18.25 o
   4   3  19       38.80       49.64      4.91 o
   5   3  19        1.46        4.35      7.00 o
  -6   4  19       11.94        9.14      2.60 o
  -5   4  19       14.75        6.58      2.25 o
  -4   4  19       10.24        9.16      2.45 o
  -3   4  19       64.24       67.51      4.22 o
  -2   4  19      120.12      110.98      4.76 o
  -1   4  19       46.56       36.77      3.25 o
   0   4  19      202.88      174.68      5.74 o
   1   4  19      178.10      178.31      9.71 o
   2   4  19       20.20       28.42      3.00 o
   3   4  19        8.10       10.86      2.35 o
   4   4  19        9.92       13.20      3.40 o
  -4   5  19        1.52        1.64      2.01 o
  -3   5  19      118.31      120.92      5.92 o
  -2   5  19      409.57      440.81      9.94 o
  -1   5  19      304.04      308.69      8.16 o
   0   5  19      358.64      346.79     13.30 o
   1   5  19      437.17      433.53      9.67 o
   2   5  19       19.11       18.87      2.76 o
   3   5  19        4.49        6.87      2.25 o
  -1   6  19        0.00       -0.78      1.69 o
   0   6  19        5.72        6.03      2.26 o
  -7   0  20      162.43      165.14     10.86 o
  -6   0  20      211.01      222.69     11.46 o
  -5   0  20      358.92      365.31     13.69 o
  -4   0  20     2130.11     2174.86     29.14 o
  -3   0  20      450.34      457.14     11.35 o
  -2   0  20       60.72       51.38      2.74 o
  -1   0  20       22.89       21.98      2.83 o
   0   0  20     2149.12     2224.75     26.72 o
   1   0  20     1115.72     1129.33     21.45 o
   2   0  20     1734.71     1795.85     34.90 o
   3   0  20      758.09      729.29     21.09 o
   4   0  20      144.56      154.38     10.58 o
   5   0  20       82.57      101.97      9.56 o
   6   0  20        3.40        6.07      5.02 o
  -7   1  20       48.73       53.81      5.06 o
  -6   1  20        5.86        6.64      2.56 o
  -5   1  20        2.51        3.31      1.74 o
  -4   1  20      301.45      294.26      6.91 o
  -3   1  20       28.28       30.86      1.95 o
  -2   1  20      163.44      136.39      3.33 o
  -1   1  20        4.78        4.82      1.27 o
   0   1  20       66.01       65.30      3.52 o
   1   1  20      320.57      306.36      7.07 o
   2   1  20      173.22      190.09     15.04 o
   3   1  20      222.41      213.65     15.37 o
   4   1  20       84.01       72.26      8.00 o
   5   1  20        3.12        7.01      3.22 o
  -7   2  20      361.07      378.28     11.36 o
  -6   2  20      659.55      658.33     12.05 o
  -5   2  20      239.85      224.00      5.44 o
  -4   2  20       97.34       98.72      4.20 o
  -3   2  20      353.36      347.08      7.42 o
  -2   2  20       17.62       19.60      2.35 o
  -1   2  20     1253.08     1292.47     14.76 o
   0   2  20     2305.59     2381.33     20.03 o
   1   2  20      587.98      571.25     10.03 o
   2   2  20        3.34        7.59      2.90 o
   3   2  20      734.92      723.00     14.97 o
   4   2  20      817.79      804.37     16.61 o
   5   2  20        2.31        5.67      3.27 o
  -6   3  20        7.20        9.72      2.31 o
  -5   3  20      112.90      101.76      6.49 o
  -4   3  20       75.34       64.44      3.99 o
  -3   3  20      188.39      184.36      5.80 o
  -2   3  20      264.50      252.10      6.55 o
  -1   3  20      415.98      399.64      8.50 o
   0   3  20      245.84      238.37      6.45 o
   1   3  20       21.25       24.06      3.11 o
   2   3  20      131.12      121.11      6.22 o
   3   3  20      185.83      175.45      7.60 o
   4   3  20        1.37        3.62      3.22 o
   5   3  20        2.71        2.44      3.11 o
  -5   4  20      128.44      115.87      5.39 o
  -4   4  20      175.15      171.86      6.82 o
  -3   4  20       90.55       97.03      4.78 o
  -2   4  20      891.06      918.53     20.26 o
  -1   4  20      248.27      254.11      6.95 o
   0   4  20      263.27      242.81      6.81 o
   1   4  20      493.19      493.98      8.45 o
   2   4  20      309.27      325.43      9.95 o
   3   4  20       88.44       92.84      6.13 o
   4   4  20       36.00       40.95      4.88 o
  -4   5  20       21.43       24.63      3.43 o
  -3   5  20        0.10        0.67      1.82 o
  -2   5  20        1.26        3.45      2.02 o
  -1   5  20       35.46       35.30      4.36 o
   0   5  20       20.36       12.72      2.60 o
   1   5  20       39.03       33.99      3.43 o
   2   5  20       11.44       11.77      2.32 o
  -7   1  21      108.28      110.83      6.39 o
  -6   1  21      979.57      966.05     17.70 o
  -5   1  21      683.13      651.91     11.17 o
  -4   1  21      185.30      179.13      4.55 o
  -3   1  21      280.91      294.44      5.70 o
  -2   1  21      242.66      232.11      4.34 o
  -1   1  21      411.81      406.68      6.41 o
   0   1  21      683.59      682.95     10.61 o
   1   1  21     1398.41     1405.89     16.94 o
   2   1  21      534.94      539.25     16.47 o
   3   1  21       80.12       78.25      6.80 o
   4   1  21      613.77      592.61     14.26 o
   5   1  21      495.89      463.56     19.26 o
  -7   2  21       72.91       64.45      5.41 o
  -6   2  21       47.11       49.72      4.08 o
  -5   2  21       81.05       76.27      4.23 o
  -4   2  21      165.94      145.18      5.13 o
  -3   2  21      868.59      805.37     11.99 o
  -2   2  21      115.02      101.88      4.36 o
  -1   2  21     2155.23     2195.02     19.03 o
   0   2  21        0.02        1.45      1.52 o
   1   2  21     1051.56     1056.78     14.57 o
   2   2  21       73.30       76.01      5.40 o
   3   2  21      531.31      539.54     22.17 o
   4   2  21      292.02      278.27      9.81 o
   5   2  21        0.06       -2.58      2.58 o
  -6   3  21       21.26       21.18      3.22 o
  -5   3  21      318.97      297.43      7.88 o
  -4   3  21      595.59      601.75     11.06 o
  -3   3  21      694.44      678.57     11.56 o
  -2   3  21      661.05      637.77     11.63 o
  -1   3  21       86.23       79.28      3.99 o
   0   3  21       92.07      106.58      5.73 o
   1   3  21     1518.39     1501.59     17.54 o
   2   3  21      976.63      941.16     17.35 o
   3   3  21      129.92      127.56      6.71 o
   4   3  21      106.35      119.77      6.94 o
  -5   4  21        8.71       12.48      2.68 o
  -4   4  21       15.18       16.55      3.20 o
  -3   4  21       59.58       65.18      4.32 o
  -2   4  21      343.62      310.79     13.91 o
  -1   4  21      256.20      265.65      7.24 o
   0   4  21      229.37      204.10      6.33 o
   1   4  21      382.38      387.13     10.33 o
   2   4  21       60.51       54.19      3.76 o
   3   4  21        2.75        4.80      2.84 o
  -3   5  21       75.27       89.62      5.38 o
  -2   5  21       92.33      111.27      5.30 o
  -1   5  21      692.61      672.35     12.62 o
   0   5  21      377.67      379.41      9.26 o
   1   5  21       16.34       14.43      2.45 o
   2   5  21       43.08       43.54     12.00 o
  -7   0  22      217.74      237.26     12.83 o
  -6   0  22      591.40      551.73     18.51 o
  -5   0  22      978.21     1008.41     24.39 o
  -4   0  22     1179.07     1189.87     18.74 o
  -3   0  22      223.81      225.82      7.00 o
  -2   0  22        4.59        7.36      2.28 o
  -1   0  22      601.22      601.70     11.87 o
   0   0  22      765.96      801.75     14.08 o
   1   0  22       65.43       60.98      4.19 o
   2   0  22     1067.61     1011.71     25.44 o
   3   0  22      651.55      629.38     20.33 o
   4   0  22      464.93      535.41     19.59 o
   5   0  22      129.89      122.20     10.67 o
  -7   1  22       73.15       70.40      5.66 o
  -6   1  22       18.50       16.34      3.24 o
  -5   1  22       13.78       12.69      2.35 o
  -4   1  22        3.66        1.05      1.39 o
  -3   1  22        1.94        1.91      1.34 o
  -2   1  22      355.40      312.92      5.84 o
  -1   1  22        5.91        7.25      2.17 o
   0   1  22      118.06      105.28      4.62 o
   1   1  22      406.67      394.78      8.31 o
   2   1  22        0.48        5.88      2.98 o
   3   1  22       79.29       78.73      5.79 o
   4   1  22        0.93        4.61      3.17 o
   5   1  22        0.21        0.98      2.95 o
  -6   2  22       98.96      105.50      5.07 o
  -5   2  22      437.66      411.43     17.78 o
  -4   2  22      791.69      755.36     16.44 o
  -3   2  22      235.01      238.41      9.24 o
  -2   2  22      489.01      535.62      9.48 o
  -1   2  22      669.18      680.74      9.62 o
   0   2  22        7.99        6.63      2.09 o
   1   2  22      435.69      440.09      9.83 o
   2   2  22     1193.31     1170.44     19.91 o
   3   2  22      391.37      381.84     11.31 o
   4   2  22        2.89        1.67      5.18 o
   5   2  22      321.89      334.64     11.46 o
  -6   3  22       50.04       51.55      5.45 o
  -5   3  22        1.08        5.25      2.10 o
  -4   3  22      106.83      103.65      4.85 o
  -3   3  22      247.40      243.50      7.23 o
  -2   3  22       37.43       40.60      3.37 o
  -1   3  22        0.54        1.95      1.59 o
   0   3  22      114.95      105.49      4.02 o
   1   3  22      116.34      107.38      4.90 o
   2   3  22       68.47       66.78      5.39 o
   3   3  22        1.09       -1.03      2.46 o
   4   3  22      254.30      258.57      9.90 o
  -5   4  22      142.38      144.64     10.59 o
  -4   4  22      151.26      148.25      6.01 o
  -3   4  22      540.72      563.17     11.26 o
  -2   4  22      532.50      535.67     10.73 o
  -1   4  22       14.67       23.63      4.50 o
   0   4  22      193.52      192.32      6.23 o
   1   4  22      302.33      312.26      8.01 o
   2   4  22      321.74      301.65     10.02 o
   3   4  22      241.79      208.33     12.32 o
  -3   5  22        4.46        6.91      2.55 o
  -2   5  22       23.29       26.91      3.44 o
  -1   5  22        6.25        7.72      2.28 o
   0   5  22        0.69       -1.69      1.69 o
   1   5  22       13.41       18.66      2.74 o
  -6   1  23      438.96      456.02     11.86 o
  -5   1  23      276.38      284.99      7.36 o
  -4   1  23      897.97      867.87     16.80 o
  -3   1  23     1098.28     1089.84     12.36 o
  -2   1  23      273.01      292.13     11.72 o
  -1   1  23      107.93      121.79      4.62 o
   0   1  23      401.26      371.13      7.98 o
   1   1  23      539.93      549.46     11.96 o
   2   1  23      123.67      130.87      6.73 o
   3   1  23      301.26      320.23     10.42 o
   4   1  23      515.48      531.59     14.06 o
   5   1  23      111.60      113.56      8.45 o
  -6   2  23       35.31       33.30      4.97 o
  -5   2  23        2.46        7.02      2.76 o
  -4   2  23       36.93       40.73      3.44 o
  -3   2  23      128.60      133.07      6.16 o
  -2   2  23       11.90        8.33      1.96 o
  -1   2  23       34.73       35.28      3.96 o
   0   2  23        1.06        1.39      1.85 o
   1   2  23       88.28       87.78      4.55 o
   2   2  23       14.63       10.85      3.31 o
   3   2  23       30.70       28.88      4.43 o
   4   2  23       28.81       31.08      4.80 o
  -5   3  23      187.77      157.47      6.06 o
  -4   3  23      329.63      320.21      8.20 o
  -3   3  23      523.11      508.94     10.13 o
  -2   3  23      351.77      347.24      8.18 o
  -1   3  23      381.07      411.15      8.76 o
   0   3  23      288.99      295.10      9.66 o
   1   3  23        3.22        3.91      2.18 o
   2   3  23      375.11      358.86     10.92 o
   3   3  23     1234.11     1166.70     21.09 o
   4   3  23      167.53      187.06      8.81 o
  -4   4  23        0.74        3.25      2.33 o
  -3   4  23        0.20        1.92      2.06 o
  -2   4  23       55.78       48.19      3.87 o
  -1   4  23        0.64        3.45      1.89 o
   0   4  23        0.43       -0.38      1.60 o
   1   4  23      220.56      227.91      9.07 o
   2   4  23      112.77       97.28      6.49 o
  -2   5  23      191.11      174.91     13.57 o
  -1   5  23      204.17      208.09      7.17 o
   0   5  23      129.74      111.37      7.04 o
  -6   0  24      135.68      119.79      9.15 o
  -5   0  24      891.53      957.19     23.91 o
  -4   0  24      516.94      547.54     18.61 o
  -3   0  24      312.55      291.57     12.77 o
  -2   0  24     1082.06     1050.64     17.02 o
  -1   0  24     1416.10     1453.56     21.08 o
   0   0  24       38.89       33.79      5.62 o
   1   0  24      161.77      169.75     10.58 o
   2   0  24      857.43      832.95     23.66 o
   3   0  24       66.27       47.03      7.24 o
   4   0  24      373.49      377.60     16.80 o
  -6   1  24        0.83        1.64      2.17 o
  -5   1  24      126.32      115.08      8.51 o
  -4   1  24      112.88      100.82      6.27 o
  -3   1  24      121.80      116.52      3.96 o
  -2   1  24      229.38      196.69      7.18 o
  -1   1  24      105.49      104.29      4.53 o
   0   1  24      432.63      397.47      8.48 o
   1   1  24      189.59      192.35      6.13 o
   2   1  24       52.42       55.95      4.24 o
   3   1  24       29.58       28.17      4.39 o
   4   1  24        0.14        0.84      4.76 o
  -6   2  24      247.27      229.51      9.40 o
  -5   2  24      167.04      167.61      7.65 o
  -4   2  24      567.93      567.00     10.62 o
  -3   2  24      789.21      769.81     12.24 o
  -2   2  24      859.35      829.21     12.53 o
  -1   2  24       59.89       70.97      7.96 o
   0   2  24      230.85      240.05      6.85 o
   1   2  24      438.14      429.49     15.50 o
   2   2  24      111.14      123.68      6.91 o
   3   2  24      181.54      180.82      8.29 o
   4   2  24      312.06      287.67     10.69 o
  -5   3  24        3.13        2.43      2.12 o
  -4   3  24        0.79        3.20      2.01 o
  -3   3  24       10.55       10.55      2.29 o
  -2   3  24        8.44        8.48      2.14 o
  -1   3  24       46.78       43.44      3.52 o
   0   3  24       14.11       16.07      3.44 o
   1   3  24        3.63        4.82      3.50 o
   2   3  24      126.16      132.98      7.24 o
   3   3  24       80.45       81.12      6.36 o
  -4   4  24        9.77        9.88      2.75 o
  -3   4  24      611.62      623.24     12.27 o
  -2   4  24      402.07      423.88      9.75 o
  -1   4  24      144.47      163.31      6.08 o
   0   4  24      332.67      333.38      9.91 o
   1   4  24      154.90      165.54      7.93 o
   2   4  24       34.43       33.70      3.75 o
  -6   1  25       86.91      109.57      8.86 o
  -5   1  25       59.06       70.44      5.48 o
  -4   1  25      730.64      714.32     14.77 o
  -3   1  25      918.39      950.72     17.02 o
  -2   1  25      999.84      994.89     17.48 o
  -1   1  25      862.39      819.31     12.46 o
   0   1  25       78.29       91.23      4.56 o
   1   1  25        9.87        7.11      2.20 o
   2   1  25      264.86      254.00      9.43 o
   3   1  25      716.61      777.52     17.19 o
   4   1  25      140.84      151.82      8.12 o
  -5   2  25       60.34       71.39      5.74 o
  -4   2  25        4.12        8.62      2.32 o
  -3   2  25       83.72       83.19      4.40 o
  -2   2  25        0.07        0.63      2.41 o
  -1   2  25       21.47       23.20      3.76 o
   0   2  25       34.30       27.06      3.21 o
   1   2  25        0.05        0.24      1.83 o
   2   2  25      136.10      135.58      5.71 o
   3   2  25      138.89      143.75      7.76 o
  -5   3  25      734.22      768.91     20.37 o
  -4   3  25      162.38      174.74      6.30 o
  -3   3  25       49.16       51.85      3.95 o
  -2   3  25      150.09      149.96      5.63 o
  -1   3  25      600.87      647.11     15.06 o
   0   3  25      770.74      793.93     46.24 o
   1   3  25      561.71      581.20     11.53 o
   2   3  25       55.18       49.51      4.20 o
   3   3  25       17.19       19.99      4.29 o
  -3   4  25        0.61        4.54      2.21 o
  -2   4  25       73.99       91.61      5.86 o
  -1   4  25        1.70        0.03      1.69 o
   0   4  25       21.76       16.63      3.62 o
   1   4  25        2.33        6.99      2.74 o
  -4   0  26      114.18      156.79     10.45 o
  -3   0  26      486.39      503.36     17.56 o
  -2   0  26     1004.47     1053.60     17.72 o
  -1   0  26     1597.71     1707.18     34.01 o
   0   0  26      982.98      957.50     24.52 o
   1   0  26      224.91      251.90     12.77 o
   2   0  26      618.37      618.26     20.87 o
   3   0  26       92.29       87.94      9.81 o
  -5   1  26       71.02       78.99      6.64 o
  -4   1  26       66.45       61.99      7.75 o
  -3   1  26       39.59       46.07      4.51 o
  -2   1  26       24.72       32.00      3.95 o
  -1   1  26       43.03       56.54      4.62 o
   0   1  26       32.77       44.57      3.65 o
   1   1  26       35.75       29.31      3.29 o
   2   1  26        0.52        2.73      2.97 o
   3   1  26      255.63      234.37      9.69 o
  -5   2  26      178.35      174.82      7.97 o
  -4   2  26      413.86      369.54     10.99 o
  -3   2  26      521.22      539.18     19.96 o
  -2   2  26      841.17      832.74     16.75 o
  -1   2  26      155.26      154.48      9.11 o
   0   2  26      189.23      191.61     12.08 o
   1   2  26      251.34      274.70      7.76 o
   2   2  26      530.01      567.59     11.55 o
   3   2  26      108.17      115.37      7.36 o
  -4   3  26       16.63       27.07      3.31 o
  -3   3  26        3.58        5.52      2.19 o
  -2   3  26       29.01       24.87      4.56 o
  -1   3  26        8.25        2.66      2.48 o
   0   3  26       43.75       52.92      7.73 o
   1   3  26        5.04        8.24      2.61 o
   2   3  26        3.15        5.62      2.21 o
  -2   4  26       13.81       16.11      2.87 o
  -1   4  26      439.34      496.64     14.03 o
   0   4  26      622.44      620.81     15.67 o
  -5   1  27       45.43       51.04      7.84 o
  -4   1  27      305.77      317.99     15.28 o
  -3   1  27      243.16      273.37     13.69 o
  -2   1  27     1013.19     1032.86     21.63 o
  -1   1  27      924.70      941.16     17.14 o
   0   1  27      166.35      163.10      5.91 o
   1   1  27      203.30      203.43      8.58 o
   2   1  27      245.55      245.75      9.69 o
   3   1  27       37.63       46.23      5.68 o
  -4   2  27       11.10        8.51      3.83 o
  -3   2  27       19.72       14.87      3.53 o
  -2   2  27        1.47        0.03      2.48 o
  -1   2  27      245.57      228.33      8.68 o
   0   2  27       24.23       24.53      3.69 o
   1   2  27      106.02       98.88      5.53 o
   2   2  27       85.42       85.59      5.20 o
  -3   3  27      466.00      487.46     14.83 o
  -2   3  27       19.96       16.68      3.71 o
  -1   3  27      161.78      150.89      7.75 o
   0   3  27     1149.98     1248.09     61.29 o
   1   3  27      573.69      623.66     15.49 o
  -4   0  28       10.45        5.43      4.13 o
  -3   0  28      475.64      473.83     17.66 o
  -1   0  28      675.57      695.50     20.67 o
   0   0  28      785.82      901.01     24.68 o
   1   0  28      384.02      388.94     16.42 o
   2   0  28        2.99        6.48      5.02 o
  -4   1  28       87.44       87.27      9.34 o
  -3   1  28       85.30      101.44      9.56 o
  -2   1  28       47.78       45.28      4.68 o
  -1   1  28      147.80      173.06      7.53 o
   0   1  28       18.56       20.61      3.78 o
   1   1  28       38.05       44.50      5.16 o
   2   1  28        4.83        8.56      3.76 o
  -4   2  28       64.48       57.67      8.48 o
  -3   2  28      322.85      328.70     15.97 o
  -2   2  28      277.39      276.57     15.94 o
  -1   2  28      200.15      211.58     10.80 o
   0   2  28      400.94      383.26     17.94 o
   1   2  28      328.51      358.27     12.92 o
   2   2  28      386.77      424.54     13.93 o
  -2   3  28       33.37       30.73      4.68 o
  -1   3  28        4.75        7.39      3.39 o
   0   3  28        7.74       10.18      3.45 o
  -4   1  29       34.98       34.62      6.96 o
  -3   1  29       26.03       22.33      5.84 o
  -2   1  29      715.86      725.09     15.57 o
  -1   1  29      416.70      459.84     12.27 o
   0   1  29      190.39      184.52      8.15 o
   1   1  29      428.21      434.22     12.55 o
  -3   2  29       52.31       47.65      5.15 o
  -2   2  29        0.00        4.36      2.87 o
  -1   2  29        2.25        5.62      5.56 o
   0   2  29        0.15        3.18      2.69 o
   1   2  29        9.67       14.58      4.14 o
  -1   0  30      375.51      404.06     16.20 o
   0   0  30      642.58      733.55     22.87 o
   1   0  30       91.97      100.83      9.69 o
  -3   1  30       93.78      104.17      9.97 o
  -2   1  30       11.53       19.79      3.68 o
  -1   1  30       95.08       90.26      8.83 o
   0   1  30        0.14        7.44      3.48 o
  -1   2  30      308.52      299.50     13.70 o
 
